# Supplementary material for: Spontaneous mutation rate is a plastic trait associated with population density across domains of life
Source: PLoS Biol. 2017 Aug 24;15(8):e2002731. doi: 10.1371/journal.pbio.2002731 (PMC5570273; doi:10.1371/journal.pbio.2002731)
Supplement: S1 Data — Data underlying Figs 1–4 and S2–S11 Figs. File may be directly used with S1 Code and the R language, to reproduce Figs 1–4 and S3, S4, S6 and S8–S11 Figs. (CSV) [file pbio.2002731.s017.csv]

ID	figure	mutation_rate	estimator	domain	organism	strain	genotype	recalculation	Authors	Title	Year	Journal	environment	marker	researcher	block	plate_ID	included	culture_volume	glucose_mg_per_L	percentage_of_YP	N0	Nt	SD_Nt	D	LUM	CC	LUM_gross	generations	generation_time	Ne	m	SD_m	C_cultures	upper_bound	lower_bound	W	host	culture_1	culture_2	culture_3	culture_4	culture_5	culture_6	culture_7	culture_8	culture_9	culture_10	culture_11
Aguilar_et_al_2015_01	1	0.13	mss	Bacteria	Escherichia coli			no	Aguilar, C., Flores, N., Riveros-McKay, F., Sahonero-Canavasi, D., Beatriz Carmona, S., Geiger, O., Escalante, A. and Bolivar, F.	Deletion of the 2-acyl-glycerophosphoethanolamine cycle improve glucose metabolism in Escherichia coli strains employed for overproduction of aromatic compounds	2015	Microbial Cell Factories 14(1): 194	LB	streptomycin200				included							7900000000
Aguilar_et_al_2015_02	1	0.22	mss	Bacteria	Escherichia coli			no	Aguilar, C., Flores, N., Riveros-McKay, F., Sahonero-Canavasi, D., Beatriz Carmona, S., Geiger, O., Escalante, A. and Bolivar, F.	Deletion of the 2-acyl-glycerophosphoethanolamine cycle improve glucose metabolism in Escherichia coli strains employed for overproduction of aromatic compounds	2015	Microbial Cell Factories 14(1): 194	LB	streptomycin200				included							4500000000
Aguilar_et_al_2015_03	1	0.16	mss	Bacteria	Escherichia coli			no	Aguilar, C., Flores, N., Riveros-McKay, F., Sahonero-Canavasi, D., Beatriz Carmona, S., Geiger, O., Escalante, A. and Bolivar, F.	Deletion of the 2-acyl-glycerophosphoethanolamine cycle improve glucose metabolism in Escherichia coli strains employed for overproduction of aromatic compounds	2015	Microbial Cell Factories 14(1): 194	LB	streptomycin200				included							6400000000
Arias_Hall_2016_01	1	11.9925	mss	Bacteria	Escherichia coli			no	Arias-Sanchez, F.I. and Hall, A.R.	Effects of antibiotic resistance alleles on bacterial evolutionary responses to viral parasites	2016	Biology Letters 12(5): 20160064	LB	phage_T7				included							132500000
Arias_Hall_2016_02	1	17.4901	mss	Bacteria	Escherichia coli			no	Arias-Sanchez, F.I. and Hall, A.R.	Effects of antibiotic resistance alleles on bacterial evolutionary responses to viral parasites	2016	Biology Letters 12(5): 20160064	LB	phage_T7				included							302000000
Arias_Hall_2016_03	1	15.9708	mss	Bacteria	Escherichia coli			no	Arias-Sanchez, F.I. and Hall, A.R.	Effects of antibiotic resistance alleles on bacterial evolutionary responses to viral parasites	2016	Biology Letters 12(5): 20160064	LB	phage_T4				included							232500000
Arias_Hall_2016_04	1	430.784	mss	Bacteria	Escherichia coli			no	Arias-Sanchez, F.I. and Hall, A.R.	Effects of antibiotic resistance alleles on bacterial evolutionary responses to viral parasites	2016	Biology Letters 12(5): 20160064	LB	phage_lambda				included							232500000
Boshoff_et_al_2003_01	1	1.5319	mss	Bacteria	Mycobacterium tuberculosis	H37Rv		yes	Boshoff, H.I.M., Reed, M.B., Barry III, C.E. and Mizrahi, V.	DnaE2 Polymerase Contributes to In Vivo Survival and the Emergence of Drug Resistance in Mycobacterium tuberculosis	2003	Cell 113(2): 183-193	tryptic_soy_broth	rifampicin2				included							720000000
Boshoff_et_al_2003_03	1	1.1995	mss	Bacteria	Mycobacterium tuberculosis	H37Rv		yes	Boshoff, H.I.M., Reed, M.B., Barry III, C.E. and Mizrahi, V.	DnaE2 Polymerase Contributes to In Vivo Survival and the Emergence of Drug Resistance in Mycobacterium tuberculosis	2003	Cell 113(2): 183-193	tryptic_soy_broth	rifampicin2				included							2100000000
Bradwell_et_al_2013_1	1	66000	p0	Virus	Bacteriophage Qbeta			yes	Bradwell, K., Combe, M., Domingo-Calap, P. and p0, R.	Correlation Between Mutation Rate and Genome Size in Riboviruses: Mutation Rate of Bacteriophage Qb	2013	Genetics 195(1): 243-251	E_coli	amber_revertant				included							16800
Bradwell_et_al_2013_2	1	14400	p0	Virus	Bacteriophage Qbeta			yes	Bradwell, K., Combe, M., Domingo-Calap, P. and p0, R.	Correlation Between Mutation Rate and Genome Size in Riboviruses: Mutation Rate of Bacteriophage Qb	2013	Genetics 195(1): 243-251	E_coli	amber_revertant				included							11400
Bradwell_et_al_2013_3	1	66000	p0	Virus	Bacteriophage Qbeta			yes	Bradwell, K., Combe, M., Domingo-Calap, P. and p0, R.	Correlation Between Mutation Rate and Genome Size in Riboviruses: Mutation Rate of Bacteriophage Qb	2013	Genetics 195(1): 243-251	E_coli	amber_revertant				included							12900
Bradwell_et_al_2013_4	1	69000	p0	Virus	Bacteriophage Qbeta			yes	Bradwell, K., Combe, M., Domingo-Calap, P. and p0, R.	Correlation Between Mutation Rate and Genome Size in Riboviruses: Mutation Rate of Bacteriophage Qb	2013	Genetics 195(1): 243-251	E_coli	amber_revertant				included							28600
Bradwell_et_al_2013_5	1	120000	p0	Virus	Bacteriophage Qbeta			yes	Bradwell, K., Combe, M., Domingo-Calap, P. and p0, R.	Correlation Between Mutation Rate and Genome Size in Riboviruses: Mutation Rate of Bacteriophage Qb	2013	Genetics 195(1): 243-251	E_coli	amber_revertant				included							23200
Bradwell_et_al_2013_6	1	90000	p0	Virus	Bacteriophage Qbeta			yes	Bradwell, K., Combe, M., Domingo-Calap, P. and p0, R.	Correlation Between Mutation Rate and Genome Size in Riboviruses: Mutation Rate of Bacteriophage Qb	2013	Genetics 195(1): 243-251	E_coli	amber_revertant				included							6380
Bradwell_et_al_2013_7	1	126000	p0	Virus	Bacteriophage Qbeta			yes	Bradwell, K., Combe, M., Domingo-Calap, P. and p0, R.	Correlation Between Mutation Rate and Genome Size in Riboviruses: Mutation Rate of Bacteriophage Qb	2013	Genetics 195(1): 243-251	E_coli	amber_revertant				included							22800
Bradwell_et_al_2013_8	1	330000	p0	Virus	Bacteriophage Qbeta			yes	Bradwell, K., Combe, M., Domingo-Calap, P. and p0, R.	Correlation Between Mutation Rate and Genome Size in Riboviruses: Mutation Rate of Bacteriophage Qb	2013	Genetics 195(1): 243-251	E_coli	amber_revertant				included							3260
Bradwell_et_al_2013_9	1	390000	p0	Virus	Bacteriophage Qbeta			yes	Bradwell, K., Combe, M., Domingo-Calap, P. and p0, R.	Correlation Between Mutation Rate and Genome Size in Riboviruses: Mutation Rate of Bacteriophage Qb	2013	Genetics 195(1): 243-251	E_coli	amber_revertant				included							12400
Broomfield_et_al_1998_01	1	7	p0	Eukaryote	Saccharomyces cerevisiae			no	Brromfield, S., Chow, B.L. and Xiao, W.	MMS2, encoding a ubiquitin-conjugating-enzyme-like protein, is a member of the yeast error-free postreplication repair pathway	1998	Proceedings of the National Academy of Sciences 95(10): 5678-5683	YPD	tryptophan				included							280000000
Busch_DiRuggiero_2010_01	1	373	mss	Archaea	Halobacterium salinarum	NSC1		no	Busch, C.R. and DiRuggerio, J.	MutS and MutL Are Dispensable for Maintenance of the Genomic Mutation Rate in the Halophilic Archaeon Halobacterium salinarum NRC-1	2010	PLoS One 5(2): e9045	GN101	5-fluoroorotic_acid350				included							100000
Combe_Sanjuan_2014_01	1	16600	p0	Virus	Vesicular stomatitis virus			no	Combe, M and p0, R.	Variation in RNA Virus Mutation Rates across Host Cells	2014	PLoS Pathogens 10(1): e1003855	BHK-21	monoclonal_antibody				included							245620
Combe_Sanjuan_2014_02	1	4460	p0	Virus	Vesicular stomatitis virus			no	Combe, M and p0, R.	Variation in RNA Virus Mutation Rates across Host Cells	2014	PLoS Pathogens 10(1): e1003855	p53-/-MEFs	monoclonal_antibody				included							409290
Combe_Sanjuan_2014_03	1	14300	p0	Virus	Vesicular stomatitis virus			no	Combe, M and p0, R.	Variation in RNA Virus Mutation Rates across Host Cells	2014	PLoS Pathogens 10(1): e1003855	p53-/-MEFs	monoclonal_antibody				included							97250
Combe_Sanjuan_2014_04	1	5770	p0	Virus	Vesicular stomatitis virus			no	Combe, M and p0, R.	Variation in RNA Virus Mutation Rates across Host Cells	2014	PLoS Pathogens 10(1): e1003855	p53-/-MEFs	monoclonal_antibody				included							406500
Combe_Sanjuan_2014_05	1	7160	p0	Virus	Vesicular stomatitis virus			no	Combe, M and p0, R.	Variation in RNA Virus Mutation Rates across Host Cells	2014	PLoS Pathogens 10(1): e1003855	CT26_colon_cancer	monoclonal_antibody				included							423750
Combe_Sanjuan_2014_06	1	22300	p0	Virus	Vesicular stomatitis virus			no	Combe, M and p0, R.	Variation in RNA Virus Mutation Rates across Host Cells	2014	PLoS Pathogens 10(1): e1003855	CT26_colon_cancer	monoclonal_antibody				included							66750
Combe_Sanjuan_2014_07	1	5990	p0	Virus	Vesicular stomatitis virus			no	Combe, M and p0, R.	Variation in RNA Virus Mutation Rates across Host Cells	2014	PLoS Pathogens 10(1): e1003855	CT26_colon_cancer	monoclonal_antibody				included							1347000
Combe_Sanjuan_2014_08	1	16500	p0	Virus	Vesicular stomatitis virus			no	Combe, M and p0, R.	Variation in RNA Virus Mutation Rates across Host Cells	2014	PLoS Pathogens 10(1): e1003855	Neuro-2a_neuroblastoma	monoclonal_antibody				included							289130
Combe_Sanjuan_2014_09	1	7800	p0	Virus	Vesicular stomatitis virus			no	Combe, M and p0, R.	Variation in RNA Virus Mutation Rates across Host Cells	2014	PLoS Pathogens 10(1): e1003855	Neuro-2a_neuroblastoma	monoclonal_antibody				included							612750
Combe_Sanjuan_2014_10	1	7340	p0	Virus	Vesicular stomatitis virus			no	Combe, M and p0, R.	Variation in RNA Virus Mutation Rates across Host Cells	2014	PLoS Pathogens 10(1): e1003855	Neuro-2a_neuroblastoma	monoclonal_antibody				included							295130
Combe_Sanjuan_2014_11	1	19000	p0	Virus	Vesicular stomatitis virus			no	Combe, M and p0, R.	Variation in RNA Virus Mutation Rates across Host Cells	2014	PLoS Pathogens 10(1): e1003855	BHK-21_hypoxia	monoclonal_antibody				included							498750
Combe_Sanjuan_2014_12	1	17100	p0	Virus	Vesicular stomatitis virus			no	Combe, M and p0, R.	Variation in RNA Virus Mutation Rates across Host Cells	2014	PLoS Pathogens 10(1): e1003855	BHK-21	monoclonal_antibody				included							108750
Combe_Sanjuan_2014_13	1	23600	p0	Virus	Vesicular stomatitis virus			no	Combe, M and p0, R.	Variation in RNA Virus Mutation Rates across Host Cells	2014	PLoS Pathogens 10(1): e1003855	BHK-21_hypoxia	monoclonal_antibody				included							196250
Combe_Sanjuan_2014_14	1	38800	p0	Virus	Vesicular stomatitis virus			no	Combe, M and p0, R.	Variation in RNA Virus Mutation Rates across Host Cells	2014	PLoS Pathogens 10(1): e1003855	BHK-21_hypoxia	monoclonal_antibody				included							207500
Combe_Sanjuan_2014_15	1	31900	p0	Virus	Vesicular stomatitis virus			no	Combe, M and p0, R.	Variation in RNA Virus Mutation Rates across Host Cells	2014	PLoS Pathogens 10(1): e1003855	BHK-21_28degrees	monoclonal_antibody				included							176670
Combe_Sanjuan_2014_16	1	46500	p0	Virus	Vesicular stomatitis virus			no	Combe, M and p0, R.	Variation in RNA Virus Mutation Rates across Host Cells	2014	PLoS Pathogens 10(1): e1003855	BHK-21_28degrees	monoclonal_antibody				included							139670
Combe_Sanjuan_2014_17	1	88700	p0	Virus	Vesicular stomatitis virus			no	Combe, M and p0, R.	Variation in RNA Virus Mutation Rates across Host Cells	2014	PLoS Pathogens 10(1): e1003855	BHK-21_28degrees	monoclonal_antibody				included							49000
Combe_Sanjuan_2014_18	1	47600	p0	Virus	Vesicular stomatitis virus			no	Combe, M and p0, R.	Variation in RNA Virus Mutation Rates across Host Cells	2014	PLoS Pathogens 10(1): e1003855	BHK-21_28degrees	monoclonal_antibody				included							46000
Combe_Sanjuan_2014_19	1	2280	p0	Virus	Vesicular stomatitis virus			no	Combe, M and p0, R.	Variation in RNA Virus Mutation Rates across Host Cells	2014	PLoS Pathogens 10(1): e1003855	S2	monoclonal_antibody				included							190250
Combe_Sanjuan_2014_20	1	6630	p0	Virus	Vesicular stomatitis virus			no	Combe, M and p0, R.	Variation in RNA Virus Mutation Rates across Host Cells	2014	PLoS Pathogens 10(1): e1003855	S2	monoclonal_antibody				included							67750
Combe_Sanjuan_2014_21	1	3340	p0	Virus	Vesicular stomatitis virus			no	Combe, M and p0, R.	Variation in RNA Virus Mutation Rates across Host Cells	2014	PLoS Pathogens 10(1): e1003855	S2	monoclonal_antibody				included							130800
Combe_Sanjuan_2014_22	1	6380	p0	Virus	Vesicular stomatitis virus			no	Combe, M and p0, R.	Variation in RNA Virus Mutation Rates across Host Cells	2014	PLoS Pathogens 10(1): e1003855	sf21	monoclonal_antibody				included							69700
Combe_Sanjuan_2014_23	1	17200	p0	Virus	Vesicular stomatitis virus			no	Combe, M and p0, R.	Variation in RNA Virus Mutation Rates across Host Cells	2014	PLoS Pathogens 10(1): e1003855	BHK-21	monoclonal_antibody				included							203750
Combe_Sanjuan_2014_24	1	6140	p0	Virus	Vesicular stomatitis virus			no	Combe, M and p0, R.	Variation in RNA Virus Mutation Rates across Host Cells	2014	PLoS Pathogens 10(1): e1003855	sf21	monoclonal_antibody				included							144000
Combe_Sanjuan_2014_25	1	5200	p0	Virus	Vesicular stomatitis virus			no	Combe, M and p0, R.	Variation in RNA Virus Mutation Rates across Host Cells	2014	PLoS Pathogens 10(1): e1003855	sf21	monoclonal_antibody				included							170330
Combe_Sanjuan_2014_26	1	10100	p0	Virus	Vesicular stomatitis virus			no	Combe, M and p0, R.	Variation in RNA Virus Mutation Rates across Host Cells	2014	PLoS Pathogens 10(1): e1003855	c6/36	monoclonal_antibody				included							101000
Combe_Sanjuan_2014_27	1	5010	p0	Virus	Vesicular stomatitis virus			no	Combe, M and p0, R.	Variation in RNA Virus Mutation Rates across Host Cells	2014	PLoS Pathogens 10(1): e1003855	c6/36	monoclonal_antibody				included							98000
Combe_Sanjuan_2014_28	1	9320	p0	Virus	Vesicular stomatitis virus			no	Combe, M and p0, R.	Variation in RNA Virus Mutation Rates across Host Cells	2014	PLoS Pathogens 10(1): e1003855	c6/36	monoclonal_antibody				included							108330
Combe_Sanjuan_2014_29	1	10700	p0	Virus	Vesicular stomatitis virus			no	Combe, M and p0, R.	Variation in RNA Virus Mutation Rates across Host Cells	2014	PLoS Pathogens 10(1): e1003855	BHK-21	monoclonal_antibody				included							381500
Combe_Sanjuan_2014_30	1	8800	p0	Virus	Vesicular stomatitis virus			no	Combe, M and p0, R.	Variation in RNA Virus Mutation Rates across Host Cells	2014	PLoS Pathogens 10(1): e1003855	BHK-21	monoclonal_antibody				included							461570
Combe_Sanjuan_2014_31	1	27800	p0	Virus	Vesicular stomatitis virus			no	Combe, M and p0, R.	Variation in RNA Virus Mutation Rates across Host Cells	2014	PLoS Pathogens 10(1): e1003855	BHK-21	monoclonal_antibody				included							172000
Combe_Sanjuan_2014_32	1	10100	p0	Virus	Vesicular stomatitis virus			no	Combe, M and p0, R.	Variation in RNA Virus Mutation Rates across Host Cells	2014	PLoS Pathogens 10(1): e1003855	WT_MEFs	monoclonal_antibody				included							498120
Combe_Sanjuan_2014_33	1	12000	p0	Virus	Vesicular stomatitis virus			no	Combe, M and p0, R.	Variation in RNA Virus Mutation Rates across Host Cells	2014	PLoS Pathogens 10(1): e1003855	WT_MEFs	monoclonal_antibody				included							120000
Combe_Sanjuan_2014_34	1	16000	p0	Virus	Vesicular stomatitis virus			no	Combe, M and p0, R.	Variation in RNA Virus Mutation Rates across Host Cells	2014	PLoS Pathogens 10(1): e1003855	WT_MEFs	monoclonal_antibody				included							360750
Csorgo_et_al_2012_01	1	127	mss	Bacteria	Escherichia coli			no	Csörgő, B., Fehér, T., Tímár, E., Blattner, F.R. and Pósfai, G.	Low-mutation-rate, reduced-genome Escherichia coli: an improved host for faithful maintenance of engineered genetic constructs	2012	Microbial Cell Factories 11:11	MS	D-cycloserine4				included							2910000000
Csorgo_et_al_2012_02	1	631.393	mss	Bacteria	Escherichia coli			no	Csörgő, B., Fehér, T., Tímár, E., Blattner, F.R. and Pósfai, G.	Low-mutation-rate, reduced-genome Escherichia coli: an improved host for faithful maintenance of engineered genetic constructs	2012	Microbial Cell Factories 11:11	MS	D-cycloserine4				included							270000000
Csorgo_et_al_2012_03	1	61.7414	mss	Bacteria	Escherichia coli			no	Csörgő, B., Fehér, T., Tímár, E., Blattner, F.R. and Pósfai, G.	Low-mutation-rate, reduced-genome Escherichia coli: an improved host for faithful maintenance of engineered genetic constructs	2012	Microbial Cell Factories 11:11	LB	rifampicin100				included							5053330000
Csorgo_et_al_2012_04	1	93.6724	mss	Bacteria	Escherichia coli			no	Csörgő, B., Fehér, T., Tímár, E., Blattner, F.R. and Pósfai, G.	Low-mutation-rate, reduced-genome Escherichia coli: an improved host for faithful maintenance of engineered genetic constructs	2012	Microbial Cell Factories 11:11	LB	rifampicin100				included							3866670000
Csorgo_et_al_2012_05	1	102.265	mss	Bacteria	Escherichia coli			no	Csörgő, B., Fehér, T., Tímár, E., Blattner, F.R. and Pósfai, G.	Low-mutation-rate, reduced-genome Escherichia coli: an improved host for faithful maintenance of engineered genetic constructs	2012	Microbial Cell Factories 11:11	LB	rifampicin100				included							2943330000
Cuevas_et_al._2009_1	1	1000	p0	Virus	Bacteriophage phiX174			yes	Cuevas, J.M., Duffy, S. and p0, R.	Point Mutation Rate of Bacteriophage UX174	2009	Genetics 183(2): 747-749	E_coli	gro87				included							660000
David_1970_01	1	3.7593	mean	Bacteria	Mycobacterium tuberculosis	H37Rv		yes	David, H.L.	Probability distribution of drug-resistant mutants in unselected populations of Mycobacterium tuberculosis	1970	Applied Microbiology 20(5): 810-814	7H9	rifampicin1				included							1620000000
David_1970_02	1	18.4	mean	Bacteria	Mycobacterium tuberculosis	H37Rv		no	David, H.L.	Probability distribution of drug-resistant mutants in unselected populations of Mycobacterium tuberculosis	1970	Applied Microbiology 20(5): 810-814	7H9	rifampicin1				included							1620000000
David_1970_03	1	35	mean	Bacteria	Mycobacterium tuberculosis	H37Rv		no	David, H.L.	Probability distribution of drug-resistant mutants in unselected populations of Mycobacterium tuberculosis	1970	Applied Microbiology 20(5): 810-814	7H9	isoniazid0.2				included							3150000000
David_1970_04	1	17	mean	Bacteria	Mycobacterium tuberculosis	H37Rv		no	David, H.L.	Probability distribution of drug-resistant mutants in unselected populations of Mycobacterium tuberculosis	1970	Applied Microbiology 20(5): 810-814	7H9	isoniazid0.2				included							1620000000
David_1970_05	1	32	mean	Bacteria	Mycobacterium tuberculosis	H37Rv		no	David, H.L.	Probability distribution of drug-resistant mutants in unselected populations of Mycobacterium tuberculosis	1970	Applied Microbiology 20(5): 810-814	7H9	isoniazid1				included							3150000000
David_1970_06	1	9	mean	Bacteria	Mycobacterium tuberculosis	H37Rv		no	David, H.L.	Probability distribution of drug-resistant mutants in unselected populations of Mycobacterium tuberculosis	1970	Applied Microbiology 20(5): 810-814	7H9	isoniazid1				included							1620000000
David_1970_07	1	50	mean	Bacteria	Mycobacterium tuberculosis	H37Rv		no	David, H.L.	Probability distribution of drug-resistant mutants in unselected populations of Mycobacterium tuberculosis	1970	Applied Microbiology 20(5): 810-814	7H9	streptomycin2				included							3150000000
David_1970_08	1	0.18	mean	Bacteria	Mycobacterium tuberculosis	H37Rv		no	David, H.L.	Probability distribution of drug-resistant mutants in unselected populations of Mycobacterium tuberculosis	1970	Applied Microbiology 20(5): 810-814	7H9	streptomycin2				included							1620000000
David_1970_09	1	0.27	mean	Bacteria	Mycobacterium tuberculosis	H37Rv		no	David, H.L.	Probability distribution of drug-resistant mutants in unselected populations of Mycobacterium tuberculosis	1970	Applied Microbiology 20(5): 810-814	7H9	ethambutol5				included							3150000000
David_1970_10	1	70	mean	Bacteria	Mycobacterium tuberculosis	H37Rv		no	David, H.L.	Probability distribution of drug-resistant mutants in unselected populations of Mycobacterium tuberculosis	1970	Applied Microbiology 20(5): 810-814	7H9	ethambutol5				included							1620000000
Domingo-Calap_2012_6	1	240	p0	Virus	Bacteriophage phiX174			no	Domingo-Calap, P., Pereira-Gomez, M. and p0, R.	Nucleoside Analogue Mutagenesis of a Single-Stranded DNA Virus: Evolution and Resistance	2012	Journal of Virology 86(18): 9640-9646	E_coli	gro87				included							5600000
Domingo-Calap_2012_7	1	91	p0	Virus	Bacteriophage phiX174			no	Domingo-Calap, P., Pereira-Gomez, M. and p0, R.	Nucleoside Analogue Mutagenesis of a Single-Stranded DNA Virus: Evolution and Resistance	2012	Journal of Virology 86(18): 9640-9646	E_coli	gro87				included							17000000
Esposito_&_Bruschi_1993_01	1	2.9374	mss	Eukaryote	Saccharomyces cerevisiae	EBXI		yes	Esposito, M.S. and Bruschi, C.V.	Diploid yeast cells yield homozygous spontaneous mutations	1992	Current Genetics 23: 430-434	YPD	leucine_auxotrophy				included							82000000
Esposito_et_al_1994_01	1	1600	median	Eukaryote	Saccharomyces cerevisiae	EX1-3B		no	Esposito, M.S., Ramirez, R.M. and Bruschi, C.V.	Nonrandomly-associated forward mutation and mitotic recombination yield yeast diploids homozygous for recessive mutations.	1994	Current Genetics 26(4): 302-307	YPD	L-a-aminoadipate_auxotrophy				included							88000000
Esposito_et_al_1994_02	1	1400	median	Eukaryote	Saccharomyces cerevisiae	EX1-6C		no	Esposito, M.S., Ramirez, R.M. and Bruschi, C.V.	Nonrandomly-associated forward mutation and mitotic recombination yield yeast diploids homozygous for recessive mutations.	1994	Current Genetics 26(4): 302-307	YPD	L-a-aminoadipate_auxotrophy				included							82000000
Feher_et_al_2006_01	1	73.5	mss	Bacteria	Escherichia coli			no	Fehér, T., Cseh, B., Umenhoffer, K., Karcagi, I. and Pósfai, G.	Characterization of cycA mutants of Escherichia coli: An assay for measuring in vivo mutation rates	2006	Mutation Research/Fundamental and Molecular Mechanisms of Mutagenesis 595(1): 184-190.	MS	D-cycloserine4.08368				included							1720000000
Feher_et_al_2006_02	1	62.7	mss	Bacteria	Escherichia coli			no	Fehér, T., Cseh, B., Umenhoffer, K., Karcagi, I. and Pósfai, G.	Characterization of cycA mutants of Escherichia coli: An assay for measuring in vivo mutation rates	2006	Mutation Research/Fundamental and Molecular Mechanisms of Mutagenesis 595(1): 184-190.	MS	D-cycloserine4.08368				included							400000000
Feher_et_al_2006_03	1	54.3	mss	Bacteria	Escherichia coli			no	Fehér, T., Cseh, B., Umenhoffer, K., Karcagi, I. and Pósfai, G.	Characterization of cycA mutants of Escherichia coli: An assay for measuring in vivo mutation rates	2006	Mutation Research/Fundamental and Molecular Mechanisms of Mutagenesis 595(1): 184-190.	MS	D-cycloserine4.08368				included							2540000000
Feher_et_al_2006_04	1	62.1	mss	Bacteria	Escherichia coli			no	Fehér, T., Cseh, B., Umenhoffer, K., Karcagi, I. and Pósfai, G.	Characterization of cycA mutants of Escherichia coli: An assay for measuring in vivo mutation rates	2006	Mutation Research/Fundamental and Molecular Mechanisms of Mutagenesis 595(1): 184-190.	MS	D-cycloserine4.08368				included							2190000000
Feher_et_al_2006_05	1	74	mss	Bacteria	Escherichia coli			no	Fehér, T., Cseh, B., Umenhoffer, K., Karcagi, I. and Pósfai, G.	Characterization of cycA mutants of Escherichia coli: An assay for measuring in vivo mutation rates	2006	Mutation Research/Fundamental and Molecular Mechanisms of Mutagenesis 595(1): 184-190.	MS	D-cycloserine4.08368				included							2500000000
Feher_et_al_2006_06	1	65.6	mss	Bacteria	Escherichia coli			no	Fehér, T., Cseh, B., Umenhoffer, K., Karcagi, I. and Pósfai, G.	Characterization of cycA mutants of Escherichia coli: An assay for measuring in vivo mutation rates	2006	Mutation Research/Fundamental and Molecular Mechanisms of Mutagenesis 595(1): 184-190.	MS	D-cycloserine4.08368				included							1420000000
Ford_et_al_2011_01	1	2.1056	mss	Bacteria	Mycobacterium tuberculosis			no	Ford, C.B., Ling Lin, P., Chase, M.R., Shah, R.P., Iartchouk, O., Galagan, J., Mohaideen, N., Ioerger, T.R., Sacchettini, J.C., Lipstitch, M., Flynn, J.L. and Fortune, S.M.	Use of whole genome sequencing to estimate the mutation rate of Mycobacterium tuberculosis during latent infection.	2011	Nature Genetics 43(5): 482-486	7H9	rifampicin2				included							270000000
Ford_et_al_2013_01	1	2.42	mss	Bacteria	Mycobacterium tuberculosis	CDC-1551		no	Ford, C.B., Shah, R.P., Maeda, M.K., Gagneux, S., Murray, M.B., Cohen, T., Johnston, J.C., Gardy, J., Lipstitch, M. and Fortune, S.M.	Mycobacterium tuberculosis mutation rate estimates from different lineages predict substantial differences in the emergence of drug resistant tuberculosis	2013	Nature Genetics 45(7): 784-790	7H9	rifampicin2				included							223000000
Ford_et_al_2013_02	1	2.63	mss	Bacteria	Mycobacterium tuberculosis	Erdman		no	Ford, C.B., Shah, R.P., Maeda, M.K., Gagneux, S., Murray, M.B., Cohen, T., Johnston, J.C., Gardy, J., Lipstitch, M. and Fortune, S.M.	Mycobacterium tuberculosis mutation rate estimates from different lineages predict substantial differences in the emergence of drug resistant tuberculosis	2013	Nature Genetics 45(7): 784-790	7H9	rifampicin2				included							216000000
Ford_et_al_2013_03	1	4.97	mss	Bacteria	Mycobacterium tuberculosis	H37Rv		no	Ford, C.B., Shah, R.P., Maeda, M.K., Gagneux, S., Murray, M.B., Cohen, T., Johnston, J.C., Gardy, J., Lipstitch, M. and Fortune, S.M.	Mycobacterium tuberculosis mutation rate estimates from different lineages predict substantial differences in the emergence of drug resistant tuberculosis	2013	Nature Genetics 45(7): 784-790	7H9	rifampicin2				included							218000000
Ford_et_al_2013_04	1	7.57	mss	Bacteria	Mycobacterium tuberculosis	X005581		no	Ford, C.B., Shah, R.P., Maeda, M.K., Gagneux, S., Murray, M.B., Cohen, T., Johnston, J.C., Gardy, J., Lipstitch, M. and Fortune, S.M.	Mycobacterium tuberculosis mutation rate estimates from different lineages predict substantial differences in the emergence of drug resistant tuberculosis	2013	Nature Genetics 45(7): 784-790	7H9	rifampicin2				included							193000000
Ford_et_al_2013_05	1	5.67	mss	Bacteria	Mycobacterium tuberculosis	X000630		no	Ford, C.B., Shah, R.P., Maeda, M.K., Gagneux, S., Murray, M.B., Cohen, T., Johnston, J.C., Gardy, J., Lipstitch, M. and Fortune, S.M.	Mycobacterium tuberculosis mutation rate estimates from different lineages predict substantial differences in the emergence of drug resistant tuberculosis	2013	Nature Genetics 45(7): 784-790	7H9	rifampicin2				included							213000000
Ford_et_al_2013_06	1	13.5	mss	Bacteria	Mycobacterium tuberculosis	HN878		no	Ford, C.B., Shah, R.P., Maeda, M.K., Gagneux, S., Murray, M.B., Cohen, T., Johnston, J.C., Gardy, J., Lipstitch, M. and Fortune, S.M.	Mycobacterium tuberculosis mutation rate estimates from different lineages predict substantial differences in the emergence of drug resistant tuberculosis	2013	Nature Genetics 45(7): 784-790	7H9	rifampicin2				included							293000000
Ford_et_al_2013_07	1	89.7	mss	Bacteria	Mycobacterium tuberculosis	X005632		no	Ford, C.B., Shah, R.P., Maeda, M.K., Gagneux, S., Murray, M.B., Cohen, T., Johnston, J.C., Gardy, J., Lipstitch, M. and Fortune, S.M.	Mycobacterium tuberculosis mutation rate estimates from different lineages predict substantial differences in the emergence of drug resistant tuberculosis	2013	Nature Genetics 45(7): 784-790	7H9	rifampicin2				included							220000000
Ford_et_al_2013_08	1	23.6	mss	Bacteria	Mycobacterium tuberculosis	X005631		no	Ford, C.B., Shah, R.P., Maeda, M.K., Gagneux, S., Murray, M.B., Cohen, T., Johnston, J.C., Gardy, J., Lipstitch, M. and Fortune, S.M.	Mycobacterium tuberculosis mutation rate estimates from different lineages predict substantial differences in the emergence of drug resistant tuberculosis	2013	Nature Genetics 45(7): 784-790	7H9	rifampicin2				included							34300000
Ford_et_al_2013_09	1	27.1	mss	Bacteria	Mycobacterium tuberculosis	X005621		no	Ford, C.B., Shah, R.P., Maeda, M.K., Gagneux, S., Murray, M.B., Cohen, T., Johnston, J.C., Gardy, J., Lipstitch, M. and Fortune, S.M.	Mycobacterium tuberculosis mutation rate estimates from different lineages predict substantial differences in the emergence of drug resistant tuberculosis	2013	Nature Genetics 45(7): 784-790	7H9	rifampicin2				included							51000000
Ford_et_al_2013_10	1	8.4	mss	Bacteria	Mycobacterium tuberculosis	CDC-1551		no	Ford, C.B., Shah, R.P., Maeda, M.K., Gagneux, S., Murray, M.B., Cohen, T., Johnston, J.C., Gardy, J., Lipstitch, M. and Fortune, S.M.	Mycobacterium tuberculosis mutation rate estimates from different lineages predict substantial differences in the emergence of drug resistant tuberculosis	2013	Nature Genetics 45(7): 784-790	7H9	rifampicin0.5				included							152000000
Ford_et_al_2013_11	1	4.81	mss	Bacteria	Mycobacterium tuberculosis	CDC-1551		no	Ford, C.B., Shah, R.P., Maeda, M.K., Gagneux, S., Murray, M.B., Cohen, T., Johnston, J.C., Gardy, J., Lipstitch, M. and Fortune, S.M.	Mycobacterium tuberculosis mutation rate estimates from different lineages predict substantial differences in the emergence of drug resistant tuberculosis	2013	Nature Genetics 45(7): 784-790	7H9	rifampicin2				included							152000000
Ford_et_al_2013_12	1	5.22	mss	Bacteria	Mycobacterium tuberculosis	CDC-1551		no	Ford, C.B., Shah, R.P., Maeda, M.K., Gagneux, S., Murray, M.B., Cohen, T., Johnston, J.C., Gardy, J., Lipstitch, M. and Fortune, S.M.	Mycobacterium tuberculosis mutation rate estimates from different lineages predict substantial differences in the emergence of drug resistant tuberculosis	2013	Nature Genetics 45(7): 784-790	7H9	rifampicin5				included							152000000
Ford_et_al_2013_13	1	18.1	mss	Bacteria	Mycobacterium tuberculosis	HN878		no	Ford, C.B., Shah, R.P., Maeda, M.K., Gagneux, S., Murray, M.B., Cohen, T., Johnston, J.C., Gardy, J., Lipstitch, M. and Fortune, S.M.	Mycobacterium tuberculosis mutation rate estimates from different lineages predict substantial differences in the emergence of drug resistant tuberculosis	2013	Nature Genetics 45(7): 784-790	7H9	rifampicin0.5				included							235000000
Ford_et_al_2013_14	1	19.4	mss	Bacteria	Mycobacterium tuberculosis	HN878		no	Ford, C.B., Shah, R.P., Maeda, M.K., Gagneux, S., Murray, M.B., Cohen, T., Johnston, J.C., Gardy, J., Lipstitch, M. and Fortune, S.M.	Mycobacterium tuberculosis mutation rate estimates from different lineages predict substantial differences in the emergence of drug resistant tuberculosis	2013	Nature Genetics 45(7): 784-790	7H9	rifampicin2				included							235000000
Ford_et_al_2013_15	1	9.39	mss	Bacteria	Mycobacterium tuberculosis	HN878		no	Ford, C.B., Shah, R.P., Maeda, M.K., Gagneux, S., Murray, M.B., Cohen, T., Johnston, J.C., Gardy, J., Lipstitch, M. and Fortune, S.M.	Mycobacterium tuberculosis mutation rate estimates from different lineages predict substantial differences in the emergence of drug resistant tuberculosis	2013	Nature Genetics 45(7): 784-790	7H9	rifampicin5				included							235000000
Ford_et_al_2013_16	1	84.3	mss	Bacteria	Mycobacterium tuberculosis	CDC-1551		no	Ford, C.B., Shah, R.P., Maeda, M.K., Gagneux, S., Murray, M.B., Cohen, T., Johnston, J.C., Gardy, J., Lipstitch, M. and Fortune, S.M.	Mycobacterium tuberculosis mutation rate estimates from different lineages predict substantial differences in the emergence of drug resistant tuberculosis	2013	Nature Genetics 45(7): 784-790	7H9	isoniazid1				included							430000000
Ford_et_al_2013_17	1	232	mss	Bacteria	Mycobacterium tuberculosis	HN878		no	Ford, C.B., Shah, R.P., Maeda, M.K., Gagneux, S., Murray, M.B., Cohen, T., Johnston, J.C., Gardy, J., Lipstitch, M. and Fortune, S.M.	Mycobacterium tuberculosis mutation rate estimates from different lineages predict substantial differences in the emergence of drug resistant tuberculosis	2013	Nature Genetics 45(7): 784-790	7H9	isoniazid1				included							101000000
Ford_et_al_2013_18	1	49.8	mss	Bacteria	Mycobacterium tuberculosis	CDC-1551		no	Ford, C.B., Shah, R.P., Maeda, M.K., Gagneux, S., Murray, M.B., Cohen, T., Johnston, J.C., Gardy, J., Lipstitch, M. and Fortune, S.M.	Mycobacterium tuberculosis mutation rate estimates from different lineages predict substantial differences in the emergence of drug resistant tuberculosis	2013	Nature Genetics 45(7): 784-790	7H9	ethambutol5				included							98300000
Ford_et_al_2013_19	1	125	mss	Bacteria	Mycobacterium tuberculosis	HN878		no	Ford, C.B., Shah, R.P., Maeda, M.K., Gagneux, S., Murray, M.B., Cohen, T., Johnston, J.C., Gardy, J., Lipstitch, M. and Fortune, S.M.	Mycobacterium tuberculosis mutation rate estimates from different lineages predict substantial differences in the emergence of drug resistant tuberculosis	2013	Nature Genetics 45(7): 784-790	7H9	ethambutol5				included							40000000
Furio_et_al_2005	1	6000	p0	Virus	Vesicular stomatitis virus			yes	Furio, V., Moya, A. and p0 R.	The cost of replication fidelity in an RNA virus	2005	PNAS 102(29): 10233-10237	BHK-21	monoclonal_antibody				included							300000
Glaab_et_al_2005_01	1	460.219718	p0	Bacteria	Salmonella enterica Typhimurium	FU100		yes	Glaab, W.E., Mitchell, L.S., Miller, J.E., Vlasakova, K. and Skopek, T.R.	5-Fluorouracil forward mutation assay in Salmonella: Determination of mutational target and spontaneous mutational spectra	2005	Mutation Research/Fundamental and Molecular Mechanisms of Mutagenesis 578(1-2): 238-246	MinimalEMedium_glucose	5-fluorouracil2				included							1000000000
Glaab_et_al_2005_02	1	41.2610782	p0	Bacteria	Salmonella enterica Typhimurium	FU1535		yes	Glaab, W.E., Mitchell, L.S., Miller, J.E., Vlasakova, K. and Skopek, T.R.	5-Fluorouracil forward mutation assay in Salmonella: Determination of mutational target and spontaneous mutational spectra	2005	Mutation Research/Fundamental and Molecular Mechanisms of Mutagenesis 578(1-2): 238-246	MinimalEMedium_glucose	5-fluorouracil2				included							1000000000
Grimberg_and_Zeyl_2005_01	1	47.4	mss	Eukaryote	Saccharomyces cerevisiae			no	Grimberg, B. and Zeyl, C.	The effects of sex and mutation rate on adaptation in test tubes and to mouse hosts by Saccharomyces cerevisiae	2005	Evolution 59(2): 431-438	complete_medium	5-fluoroorotic_acid1000				included							35500000
Hall_1998_01	1	36	median	Bacteria	Escherichia coli			no	Hall, B.G.	Activation of the bgl Operon by Adaptive Mutation	1998	Molecular Biology and Evolution 15(1): 1-5	MS	B_glucoside_sugar				included							42500000
Hassim_et_al_2015_01	1	2.7	median	Bacteria	Mycobacterium smegmatis			no	Hassim, F., Papadopoulos, A.O., Kana, B.D. and Gordhan, B.G.	A combinatorial role for MutY and Fpg DNA glycosylases in mutation avoidance in Mycobacterium smegmatis	2015	Mutation Research 779: 24-32	7H9	rifampicin200				included							296000000
Hassim_et_al_2015_02	1	1.9	median	Bacteria	Mycobacterium smegmatis			no	Hassim, F., Papadopoulos, A.O., Kana, B.D. and Gordhan, B.G.	A combinatorial role for MutY and Fpg DNA glycosylases in mutation avoidance in Mycobacterium smegmatis	2015	Mutation Research 779: 24-32	7H9	rifampicin200				included							334600000
Hassim_et_al_2015_03	1	0.8	median	Bacteria	Mycobacterium smegmatis			no	Hassim, F., Papadopoulos, A.O., Kana, B.D. and Gordhan, B.G.	A combinatorial role for MutY and Fpg DNA glycosylases in mutation avoidance in Mycobacterium smegmatis	2015	Mutation Research 779: 24-32	7H9	rifampicin200				included							238200000
Hassim_et_al_2015_04	1	2.1	median	Bacteria	Mycobacterium smegmatis			no	Hassim, F., Papadopoulos, A.O., Kana, B.D. and Gordhan, B.G.	A combinatorial role for MutY and Fpg DNA glycosylases in mutation avoidance in Mycobacterium smegmatis	2015	Mutation Research 779: 24-32	7H9	rifampicin200				included							268800000
Hassim_et_al_2015_05	1	3.5	median	Bacteria	Mycobacterium smegmatis			no	Hassim, F., Papadopoulos, A.O., Kana, B.D. and Gordhan, B.G.	A combinatorial role for MutY and Fpg DNA glycosylases in mutation avoidance in Mycobacterium smegmatis	2015	Mutation Research 779: 24-32	7H9	rifampicin200				included							285000000
Hassim_et_al_2015_06	1	1.3	median	Bacteria	Mycobacterium smegmatis			no	Hassim, F., Papadopoulos, A.O., Kana, B.D. and Gordhan, B.G.	A combinatorial role for MutY and Fpg DNA glycosylases in mutation avoidance in Mycobacterium smegmatis	2015	Mutation Research 779: 24-32	7H9	rifampicin200				included							266600000
Huitric_et_al_2010_01	1	180	p0	Bacteria	Mycobacterium tuberculosis			no	Huitric, E., Verhasselt, P., Koul, A., Andries, K., Hoffner, S. and Andersson, D.I.	Rates and mechanisms of resistance development in Mycobacterium tuberculosis to a novel diarylquinoline ATP synthase inhibitor.	2010	Antimicrobial Agents and Chemotherapy 54(3): 1022-1028	7H9	R2079100.3				included							100000000
Huitric_et_al_2010_02	1	13	p0	Bacteria	Mycobacterium tuberculosis			no	Huitric, E., Verhasselt, P., Koul, A., Andries, K., Hoffner, S. and Andersson, D.I.	Rates and mechanisms of resistance development in Mycobacterium tuberculosis to a novel diarylquinoline ATP synthase inhibitor.	2010	Antimicrobial Agents and Chemotherapy 54(3): 1022-1028	7H9	R2079100.9				included							100000000
Jacobs_Grogan_1997_01	1	250	Koch	Archaea	Sulfolobus acidocaldarius	DG6		no	Jacobs, K.L. and Grogan, D.W.	Rates of spontaneous mutation in an archaeon from geothermal environments	1997	Journal of Bacteriology 179(10): 3298-3303	Xtura	5-fluoroorotic_acid0.06				included							224000000
Jacobs_Grogan_1997_02	1	130	Koch	Archaea	Sulfolobus acidocaldarius	DG6		no	Jacobs, K.L. and Grogan, D.W.	Rates of spontaneous mutation in an archaeon from geothermal environments	1997	Journal of Bacteriology 179(10): 3298-3303	Xtura	5-fluoroorotic_acid0.06				included							228000000
Jacobs_Grogan_1997_03	1	180	Koch	Archaea	Sulfolobus acidocaldarius	DG6		no	Jacobs, K.L. and Grogan, D.W.	Rates of spontaneous mutation in an archaeon from geothermal environments	1997	Journal of Bacteriology 179(10): 3298-3303	Xtura	5-fluoroorotic_acid0.06				included							208000000
Jacobs_Grogan_1997_04	1	260	Koch	Archaea	Sulfolobus acidocaldarius	DG185		no	Jacobs, K.L. and Grogan, D.W.	Rates of spontaneous mutation in an archaeon from geothermal environments	1997	Journal of Bacteriology 179(10): 3298-3303	Xtura	5-fluoroorotic_acid0.06				included							224000000
Jacobs_Grogan_1997_05	1	160	Koch	Archaea	Sulfolobus acidocaldarius	DG185		no	Jacobs, K.L. and Grogan, D.W.	Rates of spontaneous mutation in an archaeon from geothermal environments	1997	Journal of Bacteriology 179(10): 3298-3303	Xtura	5-fluoroorotic_acid0.06				included							248000000
Jacobs_Grogan_1997_06	1	260	Koch	Archaea	Sulfolobus acidocaldarius	DG185		no	Jacobs, K.L. and Grogan, D.W.	Rates of spontaneous mutation in an archaeon from geothermal environments	1997	Journal of Bacteriology 179(10): 3298-3303	Xtura	5-fluoroorotic_acid0.06				included							160000000
Jacobs_Grogan_1997_07	1	210	Koch	Archaea	Sulfolobus acidocaldarius	DG6		no	Jacobs, K.L. and Grogan, D.W.	Rates of spontaneous mutation in an archaeon from geothermal environments	1997	Journal of Bacteriology 179(10): 3298-3303	Xtura	5-fluoroorotic_acid0.06				included							224000000
Jacobs_Grogan_1997_08	1	57	Koch	Archaea	Sulfolobus acidocaldarius	DG6		no	Jacobs, K.L. and Grogan, D.W.	Rates of spontaneous mutation in an archaeon from geothermal environments	1997	Journal of Bacteriology 179(10): 3298-3303	Xtura	5-fluoroorotic_acid0.06				included							228000000
Jacobs_Grogan_1997_09	1	90	Koch	Archaea	Sulfolobus acidocaldarius	DG6		no	Jacobs, K.L. and Grogan, D.W.	Rates of spontaneous mutation in an archaeon from geothermal environments	1997	Journal of Bacteriology 179(10): 3298-3303	Xtura	5-fluoroorotic_acid0.06				included							208000000
Jacobs_Grogan_1997_10	1	160	Koch	Archaea	Sulfolobus acidocaldarius	DG185		no	Jacobs, K.L. and Grogan, D.W.	Rates of spontaneous mutation in an archaeon from geothermal environments	1997	Journal of Bacteriology 179(10): 3298-3303	Xtura	5-fluoroorotic_acid0.06				included							224000000
Jacobs_Grogan_1997_11	1	120	Koch	Archaea	Sulfolobus acidocaldarius	DG185		no	Jacobs, K.L. and Grogan, D.W.	Rates of spontaneous mutation in an archaeon from geothermal environments	1997	Journal of Bacteriology 179(10): 3298-3303	Xtura	5-fluoroorotic_acid0.06				included							248000000
Jacobs_Grogan_1997_12	1	90	Koch	Archaea	Sulfolobus acidocaldarius	DG185		no	Jacobs, K.L. and Grogan, D.W.	Rates of spontaneous mutation in an archaeon from geothermal environments	1997	Journal of Bacteriology 179(10): 3298-3303	Xtura	5-fluoroorotic_acid0.06				included							160000000
Karve_et_al_2015_01	1	0.171444	median	Bacteria	Escherichia coli			no	Karve, S.M., Daniel, S., Chavhan, Y.D., Anand, A, Kharola, S.S. and Dey, S.	Escherichia coli populations in unpredictably fluctuating environments evolve to face novel stresses through enhanced efflux activity	2015	Journal of Evolutionary Biology 28(5): 1131-1143	nutrient_broth	rifampicin100				included							8850000000
Karve_et_al_2015_02	1	1.34122	median	Bacteria	Escherichia coli			no	Karve, S.M., Daniel, S., Chavhan, Y.D., Anand, A, Kharola, S.S. and Dey, S.	Escherichia coli populations in unpredictably fluctuating environments evolve to face novel stresses through enhanced efflux activity	2015	Journal of Evolutionary Biology 28(5): 1131-1143	nutrient_broth	rifampicin100				included							4550000000
Karve_et_al_2015_03	1	1.49803	median	Bacteria	Escherichia coli			no	Karve, S.M., Daniel, S., Chavhan, Y.D., Anand, A, Kharola, S.S. and Dey, S.	Escherichia coli populations in unpredictably fluctuating environments evolve to face novel stresses through enhanced efflux activity	2015	Journal of Evolutionary Biology 28(5): 1131-1143	nutrient_broth	rifampicin100				included							3350000000
Karve_et_al_2015_04	1	1.31415	median	Bacteria	Escherichia coli			no	Karve, S.M., Daniel, S., Chavhan, Y.D., Anand, A, Kharola, S.S. and Dey, S.	Escherichia coli populations in unpredictably fluctuating environments evolve to face novel stresses through enhanced efflux activity	2015	Journal of Evolutionary Biology 28(5): 1131-1143	nutrient_broth	rifampicin100				included							7800000000
Karve_et_al_2015_05	1	7.83553	median	Bacteria	Escherichia coli			no	Karve, S.M., Daniel, S., Chavhan, Y.D., Anand, A, Kharola, S.S. and Dey, S.	Escherichia coli populations in unpredictably fluctuating environments evolve to face novel stresses through enhanced efflux activity	2015	Journal of Evolutionary Biology 28(5): 1131-1143	nutrient_broth	rifampicin100				included							3950000000
Karve_et_al_2015_06	1	10.1399	median	Bacteria	Escherichia coli			no	Karve, S.M., Daniel, S., Chavhan, Y.D., Anand, A, Kharola, S.S. and Dey, S.	Escherichia coli populations in unpredictably fluctuating environments evolve to face novel stresses through enhanced efflux activity	2015	Journal of Evolutionary Biology 28(5): 1131-1143	nutrient_broth	rifampicin100				included							4100000000
Lang_&_Murray_2008_01	1	5510	mss	Eukaryote	Saccharomyces cerevisiae	GIL104		no	Lang, G.I. and Murray, A.W.	Estimating the per-base-pair mutation rate in the yeast Saccharomyces cerevisiae	2008	Genetics 178(1): 67-82	Synthetic_complete_-SC-	alpha_factor10				included							35700000
Lang_&_Murray_2008_02	1	5510	mss	Eukaryote	Saccharomyces cerevisiae	GIL104		no	Lang, G.I. and Murray, A.W.	Estimating the per-base-pair mutation rate in the yeast Saccharomyces cerevisiae	2008	Genetics 178(1): 67-82	Synthetic_complete_-SC-	alpha_factor10				included							36200000
Lang_&_Murray_2008_03	1	6280	mss	Eukaryote	Saccharomyces cerevisiae	GIL104		no	Lang, G.I. and Murray, A.W.	Estimating the per-base-pair mutation rate in the yeast Saccharomyces cerevisiae	2008	Genetics 178(1): 67-82	Synthetic_complete_-SC-	alpha_factor10				included							35700000
Lang_&_Murray_2008_04	1	6580	mss	Eukaryote	Saccharomyces cerevisiae	GIL104		no	Lang, G.I. and Murray, A.W.	Estimating the per-base-pair mutation rate in the yeast Saccharomyces cerevisiae	2008	Genetics 178(1): 67-82	Synthetic_complete_-SC-	alpha_factor10				included							36800000
Lang_&_Murray_2008_05	1	5600	mss	Eukaryote	Saccharomyces cerevisiae	GIL104		no	Lang, G.I. and Murray, A.W.	Estimating the per-base-pair mutation rate in the yeast Saccharomyces cerevisiae	2008	Genetics 178(1): 67-82	Synthetic_complete_-SC-	alpha_factor10				included							37100000
Lang_&_Murray_2008_06	1	6070	mss	Eukaryote	Saccharomyces cerevisiae	GIL104		no	Lang, G.I. and Murray, A.W.	Estimating the per-base-pair mutation rate in the yeast Saccharomyces cerevisiae	2008	Genetics 178(1): 67-82	Synthetic_complete_-SC-	alpha_factor10				included							37800000
Lang_&_Murray_2008_07	1	5350	mss	Eukaryote	Saccharomyces cerevisiae	GIL104		no	Lang, G.I. and Murray, A.W.	Estimating the per-base-pair mutation rate in the yeast Saccharomyces cerevisiae	2008	Genetics 178(1): 67-82	Synthetic_complete_-SC-	alpha_factor10				included							39800000
Lang_&_Murray_2008_08	1	6050	mss	Eukaryote	Saccharomyces cerevisiae	GIL104		no	Lang, G.I. and Murray, A.W.	Estimating the per-base-pair mutation rate in the yeast Saccharomyces cerevisiae	2008	Genetics 178(1): 67-82	Synthetic_complete_-SC-	alpha_factor10				included							37700000
Lang_&_Murray_2008_09	1	6000	mss	Eukaryote	Saccharomyces cerevisiae	GIL104		no	Lang, G.I. and Murray, A.W.	Estimating the per-base-pair mutation rate in the yeast Saccharomyces cerevisiae	2008	Genetics 178(1): 67-82	Synthetic_complete_-SC-	alpha_factor10				included							38400000
Lang_&_Murray_2008_10	1	5500	mss	Eukaryote	Saccharomyces cerevisiae	GIL104		no	Lang, G.I. and Murray, A.W.	Estimating the per-base-pair mutation rate in the yeast Saccharomyces cerevisiae	2008	Genetics 178(1): 67-82	Synthetic_complete_-SC-	alpha_factor10				included							40600000
Lang_&_Murray_2008_11	1	208	mss	Eukaryote	Saccharomyces cerevisiae	GIL104		no	Lang, G.I. and Murray, A.W.	Estimating the per-base-pair mutation rate in the yeast Saccharomyces cerevisiae	2008	Genetics 178(1): 67-82	Synthetic_complete_-SC-	L-canavanine600				included							136000000
Lang_&_Murray_2008_12	1	181	mss	Eukaryote	Saccharomyces cerevisiae	GIL104		no	Lang, G.I. and Murray, A.W.	Estimating the per-base-pair mutation rate in the yeast Saccharomyces cerevisiae	2008	Genetics 178(1): 67-82	Synthetic_complete_-SC-	L-canavanine600				included							140000000
Lang_&_Murray_2008_13	1	221	mss	Eukaryote	Saccharomyces cerevisiae	GIL104		no	Lang, G.I. and Murray, A.W.	Estimating the per-base-pair mutation rate in the yeast Saccharomyces cerevisiae	2008	Genetics 178(1): 67-82	Synthetic_complete_-SC-	L-canavanine600				included							119000000
Lang_&_Murray_2008_14	1	188	mss	Eukaryote	Saccharomyces cerevisiae	GIL104		no	Lang, G.I. and Murray, A.W.	Estimating the per-base-pair mutation rate in the yeast Saccharomyces cerevisiae	2008	Genetics 178(1): 67-82	Synthetic_complete_-SC-	L-canavanine600				included							142000000
Lang_&_Murray_2008_15	1	206	mss	Eukaryote	Saccharomyces cerevisiae	GIL104		no	Lang, G.I. and Murray, A.W.	Estimating the per-base-pair mutation rate in the yeast Saccharomyces cerevisiae	2008	Genetics 178(1): 67-82	Synthetic_complete_-SC-	L-canavanine600				included							132000000
Lang_&_Murray_2008_16	1	187	mss	Eukaryote	Saccharomyces cerevisiae	GIL104		no	Lang, G.I. and Murray, A.W.	Estimating the per-base-pair mutation rate in the yeast Saccharomyces cerevisiae	2008	Genetics 178(1): 67-82	Synthetic_complete_-SC-	L-canavanine600				included							133000000
Lang_&_Murray_2008_17	1	176	mss	Eukaryote	Saccharomyces cerevisiae	GIL104		no	Lang, G.I. and Murray, A.W.	Estimating the per-base-pair mutation rate in the yeast Saccharomyces cerevisiae	2008	Genetics 178(1): 67-82	Synthetic_complete_-SC-	L-canavanine600				included							145000000
Lang_&_Murray_2008_18	1	205	mss	Eukaryote	Saccharomyces cerevisiae	GIL104		no	Lang, G.I. and Murray, A.W.	Estimating the per-base-pair mutation rate in the yeast Saccharomyces cerevisiae	2008	Genetics 178(1): 67-82	Synthetic_complete_-SC-	L-canavanine600				included							133000000
Lang_&_Murray_2008_19	1	179	mss	Eukaryote	Saccharomyces cerevisiae	GIL104		no	Lang, G.I. and Murray, A.W.	Estimating the per-base-pair mutation rate in the yeast Saccharomyces cerevisiae	2008	Genetics 178(1): 67-82	Synthetic_complete_-SC-	L-canavanine600				included							145000000
Lang_&_Murray_2008_20	1	209	mss	Eukaryote	Saccharomyces cerevisiae	GIL104		no	Lang, G.I. and Murray, A.W.	Estimating the per-base-pair mutation rate in the yeast Saccharomyces cerevisiae	2008	Genetics 178(1): 67-82	Synthetic_complete_-SC-	L-canavanine600				included							124000000
Lang_&_Murray_2008_21	1	64.9	mss	Eukaryote	Saccharomyces cerevisiae	GIL104		no	Lang, G.I. and Murray, A.W.	Estimating the per-base-pair mutation rate in the yeast Saccharomyces cerevisiae	2008	Genetics 178(1): 67-82	Synthetic_complete_-SC-	5-fluoroorotic_acid1000				included							101000000
Lang_&_Murray_2008_22	1	47.7	mss	Eukaryote	Saccharomyces cerevisiae	GIL104		no	Lang, G.I. and Murray, A.W.	Estimating the per-base-pair mutation rate in the yeast Saccharomyces cerevisiae	2008	Genetics 178(1): 67-82	Synthetic_complete_-SC-	5-fluoroorotic_acid1000				included							112500000
Lang_&_Murray_2008_23	1	71.9	mss	Eukaryote	Saccharomyces cerevisiae	GIL104		no	Lang, G.I. and Murray, A.W.	Estimating the per-base-pair mutation rate in the yeast Saccharomyces cerevisiae	2008	Genetics 178(1): 67-82	Synthetic_complete_-SC-	5-fluoroorotic_acid1000				included							102500000
Lang_&_Murray_2008_24	1	50.8	mss	Eukaryote	Saccharomyces cerevisiae	GIL104		no	Lang, G.I. and Murray, A.W.	Estimating the per-base-pair mutation rate in the yeast Saccharomyces cerevisiae	2008	Genetics 178(1): 67-82	Synthetic_complete_-SC-	5-fluoroorotic_acid1000				included							99000000
Lang_&_Murray_2008_25	1	44.8	mss	Eukaryote	Saccharomyces cerevisiae	GIL104		no	Lang, G.I. and Murray, A.W.	Estimating the per-base-pair mutation rate in the yeast Saccharomyces cerevisiae	2008	Genetics 178(1): 67-82	Synthetic_complete_-SC-	5-fluoroorotic_acid1000				included							100500000
Lang_&_Murray_2008_26	1	67	mss	Eukaryote	Saccharomyces cerevisiae	GIL104		no	Lang, G.I. and Murray, A.W.	Estimating the per-base-pair mutation rate in the yeast Saccharomyces cerevisiae	2008	Genetics 178(1): 67-82	Synthetic_complete_-SC-	5-fluoroorotic_acid1000				included							108500000
Lang_&_Murray_2008_27	1	47.4	mss	Eukaryote	Saccharomyces cerevisiae	GIL104		no	Lang, G.I. and Murray, A.W.	Estimating the per-base-pair mutation rate in the yeast Saccharomyces cerevisiae	2008	Genetics 178(1): 67-82	Synthetic_complete_-SC-	5-fluoroorotic_acid1000				included							111500000
Lang_&_Murray_2008_28	1	50.1	mss	Eukaryote	Saccharomyces cerevisiae	GIL104		no	Lang, G.I. and Murray, A.W.	Estimating the per-base-pair mutation rate in the yeast Saccharomyces cerevisiae	2008	Genetics 178(1): 67-82	Synthetic_complete_-SC-	5-fluoroorotic_acid1000				included							104000000
Lang_&_Murray_2008_29	1	70.3	mss	Eukaryote	Saccharomyces cerevisiae	GIL104		no	Lang, G.I. and Murray, A.W.	Estimating the per-base-pair mutation rate in the yeast Saccharomyces cerevisiae	2008	Genetics 178(1): 67-82	Synthetic_complete_-SC-	5-fluoroorotic_acid1000				included							97500000
Lang_&_Murray_2008_30	1	30.5	mss	Eukaryote	Saccharomyces cerevisiae	GIL104		no	Lang, G.I. and Murray, A.W.	Estimating the per-base-pair mutation rate in the yeast Saccharomyces cerevisiae	2008	Genetics 178(1): 67-82	Synthetic_complete_-SC-	5-fluoroorotic_acid1000				included							100000000
Lang_&_Murray_2008_31	1	371	mss	Eukaryote	Saccharomyces cerevisiae	GIL104		no	Lang, G.I. and Murray, A.W.	Estimating the per-base-pair mutation rate in the yeast Saccharomyces cerevisiae	2008	Genetics 178(1): 67-82	Synthetic_complete_-SC-	L-canavanine600				included							129000000
Lang_&_Murray_2011_01	1	67.7	mss	Eukaryote	Saccharomyces cerevisiae	MATa		no	Lang, G.I. and Murray, A.W.	Mutation rates across budding yeast chromosome VI are correlated with replication timing	2011	Genome Biology and Evolution 3: 799-811	Synthetic_complete_-Uracil	5-fluoroorotic_acid1000				included							136000000
Lang_&_Murray_2011_02	1	84.8	mss	Eukaryote	Saccharomyces cerevisiae	MATa		no	Lang, G.I. and Murray, A.W.	Mutation rates across budding yeast chromosome VI are correlated with replication timing	2011	Genome Biology and Evolution 3: 799-811	Synthetic_complete_-Uracil	5-fluoroorotic_acid1000				included							117000000
Lang_&_Murray_2011_03	1	69.4	mss	Eukaryote	Saccharomyces cerevisiae	MATa		no	Lang, G.I. and Murray, A.W.	Mutation rates across budding yeast chromosome VI are correlated with replication timing	2011	Genome Biology and Evolution 3: 799-811	Synthetic_complete_-Uracil	5-fluoroorotic_acid1000				included							115000000
Lang_&_Murray_2011_04	1	58.3	mss	Eukaryote	Saccharomyces cerevisiae	MATa		no	Lang, G.I. and Murray, A.W.	Mutation rates across budding yeast chromosome VI are correlated with replication timing	2011	Genome Biology and Evolution 3: 799-811	Synthetic_complete_-Uracil	5-fluoroorotic_acid1000				included							133000000
Lang_&_Murray_2011_05	1	60.4	mss	Eukaryote	Saccharomyces cerevisiae	MATa		no	Lang, G.I. and Murray, A.W.	Mutation rates across budding yeast chromosome VI are correlated with replication timing	2011	Genome Biology and Evolution 3: 799-811	Synthetic_complete_-Uracil	5-fluoroorotic_acid1000				included							129000000
Lang_&_Murray_2011_06	1	71.2	mss	Eukaryote	Saccharomyces cerevisiae	MATa		no	Lang, G.I. and Murray, A.W.	Mutation rates across budding yeast chromosome VI are correlated with replication timing	2011	Genome Biology and Evolution 3: 799-811	Synthetic_complete_-Uracil	5-fluoroorotic_acid1000				included							128000000
Lang_&_Murray_2011_07	1	57.3	mss	Eukaryote	Saccharomyces cerevisiae	MATa		no	Lang, G.I. and Murray, A.W.	Mutation rates across budding yeast chromosome VI are correlated with replication timing	2011	Genome Biology and Evolution 3: 799-811	Synthetic_complete_-Uracil	5-fluoroorotic_acid1000				included							128000000
Lang_&_Murray_2011_08	1	57.7	mss	Eukaryote	Saccharomyces cerevisiae	MATa		no	Lang, G.I. and Murray, A.W.	Mutation rates across budding yeast chromosome VI are correlated with replication timing	2011	Genome Biology and Evolution 3: 799-811	Synthetic_complete_-Uracil	5-fluoroorotic_acid1000				included							145000000
Lang_&_Murray_2011_09	1	59.6	mss	Eukaryote	Saccharomyces cerevisiae	MATa		no	Lang, G.I. and Murray, A.W.	Mutation rates across budding yeast chromosome VI are correlated with replication timing	2011	Genome Biology and Evolution 3: 799-811	Synthetic_complete_-Uracil	5-fluoroorotic_acid1000				included							133000000
Lang_&_Murray_2011_10	1	50.6	mss	Eukaryote	Saccharomyces cerevisiae	MATa		no	Lang, G.I. and Murray, A.W.	Mutation rates across budding yeast chromosome VI are correlated with replication timing	2011	Genome Biology and Evolution 3: 799-811	Synthetic_complete_-Uracil	5-fluoroorotic_acid1000				included							132000000
Lang_&_Murray_2011_11	1	52.8	mss	Eukaryote	Saccharomyces cerevisiae	MATa		no	Lang, G.I. and Murray, A.W.	Mutation rates across budding yeast chromosome VI are correlated with replication timing	2011	Genome Biology and Evolution 3: 799-811	Synthetic_complete_-Uracil	5-fluoroorotic_acid1000				included							121000000
Lang_&_Murray_2011_12	1	59.3	mss	Eukaryote	Saccharomyces cerevisiae	MATa		no	Lang, G.I. and Murray, A.W.	Mutation rates across budding yeast chromosome VI are correlated with replication timing	2011	Genome Biology and Evolution 3: 799-811	Synthetic_complete_-Uracil	5-fluoroorotic_acid1000				included							107000000
Lang_&_Murray_2011_13	1	74.2	mss	Eukaryote	Saccharomyces cerevisiae	MATa		no	Lang, G.I. and Murray, A.W.	Mutation rates across budding yeast chromosome VI are correlated with replication timing	2011	Genome Biology and Evolution 3: 799-811	Synthetic_complete_-Uracil	5-fluoroorotic_acid1000				included							77400000
Lang_&_Murray_2011_14	1	78.4	mss	Eukaryote	Saccharomyces cerevisiae	MATa		no	Lang, G.I. and Murray, A.W.	Mutation rates across budding yeast chromosome VI are correlated with replication timing	2011	Genome Biology and Evolution 3: 799-811	Synthetic_complete_-Uracil	5-fluoroorotic_acid1000				included							109000000
Lang_&_Murray_2011_15	1	26.1	mss	Eukaryote	Saccharomyces cerevisiae	MATa		no	Lang, G.I. and Murray, A.W.	Mutation rates across budding yeast chromosome VI are correlated with replication timing	2011	Genome Biology and Evolution 3: 799-811	Synthetic_complete_-Uracil	5-fluoroorotic_acid1000				included							131000000
Lang_&_Murray_2011_16	1	38.2	mss	Eukaryote	Saccharomyces cerevisiae	MATa		no	Lang, G.I. and Murray, A.W.	Mutation rates across budding yeast chromosome VI are correlated with replication timing	2011	Genome Biology and Evolution 3: 799-811	Synthetic_complete_-Uracil	5-fluoroorotic_acid1000				included							124000000
Lang_&_Murray_2011_17	1	21.7	mss	Eukaryote	Saccharomyces cerevisiae	MATa		no	Lang, G.I. and Murray, A.W.	Mutation rates across budding yeast chromosome VI are correlated with replication timing	2011	Genome Biology and Evolution 3: 799-811	Synthetic_complete_-Uracil	5-fluoroorotic_acid1000				included							129000000
Lang_&_Murray_2011_18	1	19.7	mss	Eukaryote	Saccharomyces cerevisiae	MATa		no	Lang, G.I. and Murray, A.W.	Mutation rates across budding yeast chromosome VI are correlated with replication timing	2011	Genome Biology and Evolution 3: 799-811	Synthetic_complete_-Uracil	5-fluoroorotic_acid1000				included							131000000
Lang_&_Murray_2011_19	1	19.3	mss	Eukaryote	Saccharomyces cerevisiae	MATa		no	Lang, G.I. and Murray, A.W.	Mutation rates across budding yeast chromosome VI are correlated with replication timing	2011	Genome Biology and Evolution 3: 799-811	Synthetic_complete_-Uracil	5-fluoroorotic_acid1000				included							142000000
Lang_&_Murray_2011_20	1	17.7	mss	Eukaryote	Saccharomyces cerevisiae	MATa		no	Lang, G.I. and Murray, A.W.	Mutation rates across budding yeast chromosome VI are correlated with replication timing	2011	Genome Biology and Evolution 3: 799-811	Synthetic_complete_-Uracil	5-fluoroorotic_acid1000				included							145000000
Lang_&_Murray_2011_21	1	22.8	mss	Eukaryote	Saccharomyces cerevisiae	MATa		no	Lang, G.I. and Murray, A.W.	Mutation rates across budding yeast chromosome VI are correlated with replication timing	2011	Genome Biology and Evolution 3: 799-811	Synthetic_complete_-Uracil	5-fluoroorotic_acid1000				included							148000000
Lang_&_Murray_2011_22	1	14.9	mss	Eukaryote	Saccharomyces cerevisiae	MATa		no	Lang, G.I. and Murray, A.W.	Mutation rates across budding yeast chromosome VI are correlated with replication timing	2011	Genome Biology and Evolution 3: 799-811	Synthetic_complete_-Uracil	5-fluoroorotic_acid1000				included							128000000
Lang_&_Murray_2011_23	1	22.8	mss	Eukaryote	Saccharomyces cerevisiae	MATa		no	Lang, G.I. and Murray, A.W.	Mutation rates across budding yeast chromosome VI are correlated with replication timing	2011	Genome Biology and Evolution 3: 799-811	Synthetic_complete_-Uracil	5-fluoroorotic_acid1000				included							123000000
Lang_&_Murray_2011_24	1	38.2	mss	Eukaryote	Saccharomyces cerevisiae	MATa		no	Lang, G.I. and Murray, A.W.	Mutation rates across budding yeast chromosome VI are correlated with replication timing	2011	Genome Biology and Evolution 3: 799-811	Synthetic_complete_-Uracil	5-fluoroorotic_acid1000				included							110000000
Lang_&_Murray_2011_25	1	20.7	mss	Eukaryote	Saccharomyces cerevisiae	MATa		no	Lang, G.I. and Murray, A.W.	Mutation rates across budding yeast chromosome VI are correlated with replication timing	2011	Genome Biology and Evolution 3: 799-811	Synthetic_complete_-Uracil	5-fluoroorotic_acid1000				included							110000000
Lang_&_Murray_2011_26	1	31.7	mss	Eukaryote	Saccharomyces cerevisiae	MATa		no	Lang, G.I. and Murray, A.W.	Mutation rates across budding yeast chromosome VI are correlated with replication timing	2011	Genome Biology and Evolution 3: 799-811	Synthetic_complete_-Uracil	5-fluoroorotic_acid1000				included							118000000
Lang_&_Murray_2011_27	1	18.7	mss	Eukaryote	Saccharomyces cerevisiae	MATa		no	Lang, G.I. and Murray, A.W.	Mutation rates across budding yeast chromosome VI are correlated with replication timing	2011	Genome Biology and Evolution 3: 799-811	Synthetic_complete_-Uracil	5-fluoroorotic_acid1000				included							122000000
Lang_&_Murray_2011_28	1	24.5	mss	Eukaryote	Saccharomyces cerevisiae	MATa		no	Lang, G.I. and Murray, A.W.	Mutation rates across budding yeast chromosome VI are correlated with replication timing	2011	Genome Biology and Evolution 3: 799-811	Synthetic_complete_-Uracil	5-fluoroorotic_acid1000				included							124000000
Lang_&_Murray_2011_29	1	29.2	mss	Eukaryote	Saccharomyces cerevisiae	MATa		no	Lang, G.I. and Murray, A.W.	Mutation rates across budding yeast chromosome VI are correlated with replication timing	2011	Genome Biology and Evolution 3: 799-811	Synthetic_complete_-Uracil	5-fluoroorotic_acid1000				included							131000000
Lang_&_Murray_2011_30	1	34.2	mss	Eukaryote	Saccharomyces cerevisiae	MATa		no	Lang, G.I. and Murray, A.W.	Mutation rates across budding yeast chromosome VI are correlated with replication timing	2011	Genome Biology and Evolution 3: 799-811	Synthetic_complete_-Uracil	5-fluoroorotic_acid1000				included							116000000
Lang_&_Murray_2011_31	1	29.3	mss	Eukaryote	Saccharomyces cerevisiae	MATa		no	Lang, G.I. and Murray, A.W.	Mutation rates across budding yeast chromosome VI are correlated with replication timing	2011	Genome Biology and Evolution 3: 799-811	Synthetic_complete_-Uracil	5-fluoroorotic_acid1000				included							128000000
Lang_&_Murray_2011_32	1	18.9	mss	Eukaryote	Saccharomyces cerevisiae	MATa		no	Lang, G.I. and Murray, A.W.	Mutation rates across budding yeast chromosome VI are correlated with replication timing	2011	Genome Biology and Evolution 3: 799-811	Synthetic_complete_-Uracil	5-fluoroorotic_acid1000				included							122000000
Lang_&_Murray_2011_33	1	20.1	mss	Eukaryote	Saccharomyces cerevisiae	MATa		no	Lang, G.I. and Murray, A.W.	Mutation rates across budding yeast chromosome VI are correlated with replication timing	2011	Genome Biology and Evolution 3: 799-811	Synthetic_complete_-Uracil	5-fluoroorotic_acid1000				included							131000000
Lang_&_Murray_2011_34	1	18	mss	Eukaryote	Saccharomyces cerevisiae	MATa		no	Lang, G.I. and Murray, A.W.	Mutation rates across budding yeast chromosome VI are correlated with replication timing	2011	Genome Biology and Evolution 3: 799-811	Synthetic_complete_-Uracil	5-fluoroorotic_acid1000				included							130000000
Lang_&_Murray_2011_35	1	36.9	mss	Eukaryote	Saccharomyces cerevisiae	MATa		no	Lang, G.I. and Murray, A.W.	Mutation rates across budding yeast chromosome VI are correlated with replication timing	2011	Genome Biology and Evolution 3: 799-811	Synthetic_complete_-Uracil	5-fluoroorotic_acid1000				included							125000000
Lang_&_Murray_2011_36	1	53.8	mss	Eukaryote	Saccharomyces cerevisiae	MATa		no	Lang, G.I. and Murray, A.W.	Mutation rates across budding yeast chromosome VI are correlated with replication timing	2011	Genome Biology and Evolution 3: 799-811	Synthetic_complete_-Uracil	5-fluoroorotic_acid1000				included							133000000
Lang_&_Murray_2011_37	1	47.8	mss	Eukaryote	Saccharomyces cerevisiae	MATa		no	Lang, G.I. and Murray, A.W.	Mutation rates across budding yeast chromosome VI are correlated with replication timing	2011	Genome Biology and Evolution 3: 799-811	Synthetic_complete_-Uracil	5-fluoroorotic_acid1000				included							143000000
Lang_&_Murray_2011_38	1	38	mss	Eukaryote	Saccharomyces cerevisiae	MATa		no	Lang, G.I. and Murray, A.W.	Mutation rates across budding yeast chromosome VI are correlated with replication timing	2011	Genome Biology and Evolution 3: 799-811	Synthetic_complete_-Uracil	5-fluoroorotic_acid1000				included							139000000
Lang_&_Murray_2011_39	1	42.2	mss	Eukaryote	Saccharomyces cerevisiae	MATa		no	Lang, G.I. and Murray, A.W.	Mutation rates across budding yeast chromosome VI are correlated with replication timing	2011	Genome Biology and Evolution 3: 799-811	Synthetic_complete_-Uracil	5-fluoroorotic_acid1000				included							107000000
Lang_&_Murray_2011_40	1	60.8	mss	Eukaryote	Saccharomyces cerevisiae	MATa		no	Lang, G.I. and Murray, A.W.	Mutation rates across budding yeast chromosome VI are correlated with replication timing	2011	Genome Biology and Evolution 3: 799-811	Synthetic_complete_-Uracil	5-fluoroorotic_acid1000				included							122000000
Lang_&_Murray_2011_41	1	34.6	mss	Eukaryote	Saccharomyces cerevisiae	MATa		no	Lang, G.I. and Murray, A.W.	Mutation rates across budding yeast chromosome VI are correlated with replication timing	2011	Genome Biology and Evolution 3: 799-811	Synthetic_complete_-Uracil	5-fluoroorotic_acid1000				included							134000000
Lang_&_Murray_2011_42	1	32.3	mss	Eukaryote	Saccharomyces cerevisiae	MATa		no	Lang, G.I. and Murray, A.W.	Mutation rates across budding yeast chromosome VI are correlated with replication timing	2011	Genome Biology and Evolution 3: 799-811	Synthetic_complete_-Uracil	5-fluoroorotic_acid1000				included							132000000
Lang_&_Murray_2011_43	1	38.8	mss	Eukaryote	Saccharomyces cerevisiae	MATa		no	Lang, G.I. and Murray, A.W.	Mutation rates across budding yeast chromosome VI are correlated with replication timing	2011	Genome Biology and Evolution 3: 799-811	Synthetic_complete_-Uracil	5-fluoroorotic_acid1000				included							141000000
Lang_&_Murray_2011_44	1	83	mss	Eukaryote	Saccharomyces cerevisiae	MATa		no	Lang, G.I. and Murray, A.W.	Mutation rates across budding yeast chromosome VI are correlated with replication timing	2011	Genome Biology and Evolution 3: 799-811	Synthetic_complete_-Arg	L-canavanine600				included							136000000
Lang_&_Murray_2011_45	1	94	mss	Eukaryote	Saccharomyces cerevisiae	MATa		no	Lang, G.I. and Murray, A.W.	Mutation rates across budding yeast chromosome VI are correlated with replication timing	2011	Genome Biology and Evolution 3: 799-811	Synthetic_complete_-Arg	L-canavanine600				included							117000000
Lang_&_Murray_2011_46	1	104	mss	Eukaryote	Saccharomyces cerevisiae	MATa		no	Lang, G.I. and Murray, A.W.	Mutation rates across budding yeast chromosome VI are correlated with replication timing	2011	Genome Biology and Evolution 3: 799-811	Synthetic_complete_-Arg	L-canavanine600				included							115000000
Lang_&_Murray_2011_47	1	87	mss	Eukaryote	Saccharomyces cerevisiae	MATa		no	Lang, G.I. and Murray, A.W.	Mutation rates across budding yeast chromosome VI are correlated with replication timing	2011	Genome Biology and Evolution 3: 799-811	Synthetic_complete_-Arg	L-canavanine600				included							133000000
Lang_&_Murray_2011_48	1	95	mss	Eukaryote	Saccharomyces cerevisiae	MATa		no	Lang, G.I. and Murray, A.W.	Mutation rates across budding yeast chromosome VI are correlated with replication timing	2011	Genome Biology and Evolution 3: 799-811	Synthetic_complete_-Arg	L-canavanine600				included							129000000
Lang_&_Murray_2011_49	1	96	mss	Eukaryote	Saccharomyces cerevisiae	MATa		no	Lang, G.I. and Murray, A.W.	Mutation rates across budding yeast chromosome VI are correlated with replication timing	2011	Genome Biology and Evolution 3: 799-811	Synthetic_complete_-Arg	L-canavanine600				included							128000000
Lang_&_Murray_2011_50	1	103	mss	Eukaryote	Saccharomyces cerevisiae	MATa		no	Lang, G.I. and Murray, A.W.	Mutation rates across budding yeast chromosome VI are correlated with replication timing	2011	Genome Biology and Evolution 3: 799-811	Synthetic_complete_-Arg	L-canavanine600				included							128000000
Lang_&_Murray_2011_51	1	103	mss	Eukaryote	Saccharomyces cerevisiae	MATa		no	Lang, G.I. and Murray, A.W.	Mutation rates across budding yeast chromosome VI are correlated with replication timing	2011	Genome Biology and Evolution 3: 799-811	Synthetic_complete_-Arg	L-canavanine600				included							145000000
Lang_&_Murray_2011_52	1	78	mss	Eukaryote	Saccharomyces cerevisiae	MATa		no	Lang, G.I. and Murray, A.W.	Mutation rates across budding yeast chromosome VI are correlated with replication timing	2011	Genome Biology and Evolution 3: 799-811	Synthetic_complete_-Arg	L-canavanine600				included							133000000
Lang_&_Murray_2011_53	1	93	mss	Eukaryote	Saccharomyces cerevisiae	MATa		no	Lang, G.I. and Murray, A.W.	Mutation rates across budding yeast chromosome VI are correlated with replication timing	2011	Genome Biology and Evolution 3: 799-811	Synthetic_complete_-Arg	L-canavanine600				included							132000000
Lang_&_Murray_2011_54	1	78	mss	Eukaryote	Saccharomyces cerevisiae	MATa		no	Lang, G.I. and Murray, A.W.	Mutation rates across budding yeast chromosome VI are correlated with replication timing	2011	Genome Biology and Evolution 3: 799-811	Synthetic_complete_-Arg	L-canavanine600				included							121000000
Lang_&_Murray_2011_55	1	121	mss	Eukaryote	Saccharomyces cerevisiae	MATa		no	Lang, G.I. and Murray, A.W.	Mutation rates across budding yeast chromosome VI are correlated with replication timing	2011	Genome Biology and Evolution 3: 799-811	Synthetic_complete_-Arg	L-canavanine600				included							107000000
Lang_&_Murray_2011_56	1	106	mss	Eukaryote	Saccharomyces cerevisiae	MATa		no	Lang, G.I. and Murray, A.W.	Mutation rates across budding yeast chromosome VI are correlated with replication timing	2011	Genome Biology and Evolution 3: 799-811	Synthetic_complete_-Arg	L-canavanine600				included							77400000
Lang_&_Murray_2011_57	1	122	mss	Eukaryote	Saccharomyces cerevisiae	MATa		no	Lang, G.I. and Murray, A.W.	Mutation rates across budding yeast chromosome VI are correlated with replication timing	2011	Genome Biology and Evolution 3: 799-811	Synthetic_complete_-Arg	L-canavanine600				included							109000000
Lang_&_Murray_2011_58	1	84	mss	Eukaryote	Saccharomyces cerevisiae	MATa		no	Lang, G.I. and Murray, A.W.	Mutation rates across budding yeast chromosome VI are correlated with replication timing	2011	Genome Biology and Evolution 3: 799-811	Synthetic_complete_-Arg	L-canavanine600				included							131000000
Lang_&_Murray_2011_59	1	88	mss	Eukaryote	Saccharomyces cerevisiae	MATa		no	Lang, G.I. and Murray, A.W.	Mutation rates across budding yeast chromosome VI are correlated with replication timing	2011	Genome Biology and Evolution 3: 799-811	Synthetic_complete_-Arg	L-canavanine600				included							124000000
Lang_&_Murray_2011_60	1	88	mss	Eukaryote	Saccharomyces cerevisiae	MATa		no	Lang, G.I. and Murray, A.W.	Mutation rates across budding yeast chromosome VI are correlated with replication timing	2011	Genome Biology and Evolution 3: 799-811	Synthetic_complete_-Arg	L-canavanine600				included							129000000
Lang_&_Murray_2011_61	1	80	mss	Eukaryote	Saccharomyces cerevisiae	MATa		no	Lang, G.I. and Murray, A.W.	Mutation rates across budding yeast chromosome VI are correlated with replication timing	2011	Genome Biology and Evolution 3: 799-811	Synthetic_complete_-Arg	L-canavanine600				included							131000000
Lang_&_Murray_2011_62	1	94	mss	Eukaryote	Saccharomyces cerevisiae	MATa		no	Lang, G.I. and Murray, A.W.	Mutation rates across budding yeast chromosome VI are correlated with replication timing	2011	Genome Biology and Evolution 3: 799-811	Synthetic_complete_-Arg	L-canavanine600				included							142000000
Lang_&_Murray_2011_63	1	83	mss	Eukaryote	Saccharomyces cerevisiae	MATa		no	Lang, G.I. and Murray, A.W.	Mutation rates across budding yeast chromosome VI are correlated with replication timing	2011	Genome Biology and Evolution 3: 799-811	Synthetic_complete_-Arg	L-canavanine600				included							145000000
Lang_&_Murray_2011_64	1	62	mss	Eukaryote	Saccharomyces cerevisiae	MATa		no	Lang, G.I. and Murray, A.W.	Mutation rates across budding yeast chromosome VI are correlated with replication timing	2011	Genome Biology and Evolution 3: 799-811	Synthetic_complete_-Arg	L-canavanine600				included							148000000
Lang_&_Murray_2011_65	1	95	mss	Eukaryote	Saccharomyces cerevisiae	MATa		no	Lang, G.I. and Murray, A.W.	Mutation rates across budding yeast chromosome VI are correlated with replication timing	2011	Genome Biology and Evolution 3: 799-811	Synthetic_complete_-Arg	L-canavanine600				included							128000000
Lang_&_Murray_2011_66	1	112	mss	Eukaryote	Saccharomyces cerevisiae	MATa		no	Lang, G.I. and Murray, A.W.	Mutation rates across budding yeast chromosome VI are correlated with replication timing	2011	Genome Biology and Evolution 3: 799-811	Synthetic_complete_-Arg	L-canavanine600				included							123000000
Lang_&_Murray_2011_67	1	61	mss	Eukaryote	Saccharomyces cerevisiae	MATa		no	Lang, G.I. and Murray, A.W.	Mutation rates across budding yeast chromosome VI are correlated with replication timing	2011	Genome Biology and Evolution 3: 799-811	Synthetic_complete_-Arg	L-canavanine600				included							110000000
Lang_&_Murray_2011_68	1	92	mss	Eukaryote	Saccharomyces cerevisiae	MATa		no	Lang, G.I. and Murray, A.W.	Mutation rates across budding yeast chromosome VI are correlated with replication timing	2011	Genome Biology and Evolution 3: 799-811	Synthetic_complete_-Arg	L-canavanine600				included							110000000
Lang_&_Murray_2011_69	1	97	mss	Eukaryote	Saccharomyces cerevisiae	MATa		no	Lang, G.I. and Murray, A.W.	Mutation rates across budding yeast chromosome VI are correlated with replication timing	2011	Genome Biology and Evolution 3: 799-811	Synthetic_complete_-Arg	L-canavanine600				included							118000000
Lang_&_Murray_2011_70	1	103	mss	Eukaryote	Saccharomyces cerevisiae	MATa		no	Lang, G.I. and Murray, A.W.	Mutation rates across budding yeast chromosome VI are correlated with replication timing	2011	Genome Biology and Evolution 3: 799-811	Synthetic_complete_-Arg	L-canavanine600				included							122000000
Lang_&_Murray_2011_71	1	80	mss	Eukaryote	Saccharomyces cerevisiae	MATa		no	Lang, G.I. and Murray, A.W.	Mutation rates across budding yeast chromosome VI are correlated with replication timing	2011	Genome Biology and Evolution 3: 799-811	Synthetic_complete_-Arg	L-canavanine600				included							124000000
Lang_&_Murray_2011_72	1	88	mss	Eukaryote	Saccharomyces cerevisiae	MATa		no	Lang, G.I. and Murray, A.W.	Mutation rates across budding yeast chromosome VI are correlated with replication timing	2011	Genome Biology and Evolution 3: 799-811	Synthetic_complete_-Arg	L-canavanine600				included							131000000
Lang_&_Murray_2011_73	1	94	mss	Eukaryote	Saccharomyces cerevisiae	MATa		no	Lang, G.I. and Murray, A.W.	Mutation rates across budding yeast chromosome VI are correlated with replication timing	2011	Genome Biology and Evolution 3: 799-811	Synthetic_complete_-Arg	L-canavanine600				included							116000000
Lang_&_Murray_2011_74	1	118	mss	Eukaryote	Saccharomyces cerevisiae	MATa		no	Lang, G.I. and Murray, A.W.	Mutation rates across budding yeast chromosome VI are correlated with replication timing	2011	Genome Biology and Evolution 3: 799-811	Synthetic_complete_-Arg	L-canavanine600				included							128000000
Lang_&_Murray_2011_75	1	102	mss	Eukaryote	Saccharomyces cerevisiae	MATa		no	Lang, G.I. and Murray, A.W.	Mutation rates across budding yeast chromosome VI are correlated with replication timing	2011	Genome Biology and Evolution 3: 799-811	Synthetic_complete_-Arg	L-canavanine600				included							122000000
Lang_&_Murray_2011_76	1	101	mss	Eukaryote	Saccharomyces cerevisiae	MATa		no	Lang, G.I. and Murray, A.W.	Mutation rates across budding yeast chromosome VI are correlated with replication timing	2011	Genome Biology and Evolution 3: 799-811	Synthetic_complete_-Arg	L-canavanine600				included							131000000
Lang_&_Murray_2011_77	1	69	mss	Eukaryote	Saccharomyces cerevisiae	MATa		no	Lang, G.I. and Murray, A.W.	Mutation rates across budding yeast chromosome VI are correlated with replication timing	2011	Genome Biology and Evolution 3: 799-811	Synthetic_complete_-Arg	L-canavanine600				included							130000000
Lang_&_Murray_2011_78	1	146	mss	Eukaryote	Saccharomyces cerevisiae	MATa		no	Lang, G.I. and Murray, A.W.	Mutation rates across budding yeast chromosome VI are correlated with replication timing	2011	Genome Biology and Evolution 3: 799-811	Synthetic_complete_-Arg	L-canavanine600				included							125000000
Lang_&_Murray_2011_79	1	110	mss	Eukaryote	Saccharomyces cerevisiae	MATa		no	Lang, G.I. and Murray, A.W.	Mutation rates across budding yeast chromosome VI are correlated with replication timing	2011	Genome Biology and Evolution 3: 799-811	Synthetic_complete_-Arg	L-canavanine600				included							133000000
Lang_&_Murray_2011_80	1	79	mss	Eukaryote	Saccharomyces cerevisiae	MATa		no	Lang, G.I. and Murray, A.W.	Mutation rates across budding yeast chromosome VI are correlated with replication timing	2011	Genome Biology and Evolution 3: 799-811	Synthetic_complete_-Arg	L-canavanine600				included							143000000
Lang_&_Murray_2011_81	1	102	mss	Eukaryote	Saccharomyces cerevisiae	MATa		no	Lang, G.I. and Murray, A.W.	Mutation rates across budding yeast chromosome VI are correlated with replication timing	2011	Genome Biology and Evolution 3: 799-811	Synthetic_complete_-Arg	L-canavanine600				included							139000000
Lang_&_Murray_2011_82	1	93	mss	Eukaryote	Saccharomyces cerevisiae	MATa		no	Lang, G.I. and Murray, A.W.	Mutation rates across budding yeast chromosome VI are correlated with replication timing	2011	Genome Biology and Evolution 3: 799-811	Synthetic_complete_-Arg	L-canavanine600				included							107000000
Lang_&_Murray_2011_83	1	117	mss	Eukaryote	Saccharomyces cerevisiae	MATa		no	Lang, G.I. and Murray, A.W.	Mutation rates across budding yeast chromosome VI are correlated with replication timing	2011	Genome Biology and Evolution 3: 799-811	Synthetic_complete_-Arg	L-canavanine600				included							122000000
Lang_&_Murray_2011_84	1	82	mss	Eukaryote	Saccharomyces cerevisiae	MATa		no	Lang, G.I. and Murray, A.W.	Mutation rates across budding yeast chromosome VI are correlated with replication timing	2011	Genome Biology and Evolution 3: 799-811	Synthetic_complete_-Arg	L-canavanine600				included							134000000
Lang_&_Murray_2011_85	1	81	mss	Eukaryote	Saccharomyces cerevisiae	MATa		no	Lang, G.I. and Murray, A.W.	Mutation rates across budding yeast chromosome VI are correlated with replication timing	2011	Genome Biology and Evolution 3: 799-811	Synthetic_complete_-Arg	L-canavanine600				included							132000000
Lang_&_Murray_2011_86	1	97	mss	Eukaryote	Saccharomyces cerevisiae	MATa		no	Lang, G.I. and Murray, A.W.	Mutation rates across budding yeast chromosome VI are correlated with replication timing	2011	Genome Biology and Evolution 3: 799-811	Synthetic_complete_-Arg	L-canavanine600				included							141000000
Lee_et_al_1987_01	1	29	p0	Bacteria	Mycoplasma mycoides	T1		no	Lee, D.H., Miles, R.J. and Inal, J.R.M.	Antibiotic sensitivity and mutation rates to antibiotic resistance in Mycoplasma mycoides ssp. mycoides	1987	Epidem Inf 98: 361-368	tryptose-serum_broth	streptomycin20				included							20000000
Lee_et_al_1987_02	1	6.4	p0	Bacteria	Mycoplasma mycoides	T1		no	Lee, D.H., Miles, R.J. and Inal, J.R.M.	Antibiotic sensitivity and mutation rates to antibiotic resistance in Mycoplasma mycoides ssp. mycoides	1987	Epidem Inf 98: 361-368	tryptose-serum_broth	streptomycin60				included							20000000
Lee_et_al_1987_03	1	9.6	p0	Bacteria	Mycoplasma mycoides	T1		no	Lee, D.H., Miles, R.J. and Inal, J.R.M.	Antibiotic sensitivity and mutation rates to antibiotic resistance in Mycoplasma mycoides ssp. mycoides	1987	Epidem Inf 98: 361-368	tryptose-serum_broth	spectinomycin60				included							20000000
Lee_et_al_1987_04	1	5.9	p0	Bacteria	Mycoplasma mycoides	T1		no	Lee, D.H., Miles, R.J. and Inal, J.R.M.	Antibiotic sensitivity and mutation rates to antibiotic resistance in Mycoplasma mycoides ssp. mycoides	1987	Epidem Inf 98: 361-368	tryptose-serum_broth	tylosin0.04				included							20000000
Lee_et_al_1987_05	1	5.2	p0	Bacteria	Mycoplasma mycoides	T1		no	Lee, D.H., Miles, R.J. and Inal, J.R.M.	Antibiotic sensitivity and mutation rates to antibiotic resistance in Mycoplasma mycoides ssp. mycoides	1987	Epidem Inf 98: 361-368	tryptose-serum_broth	erythromycin0.16				included							20000000
Lee_et_al_1987_06	1	14	p0	Bacteria	Mycoplasma mycoides	T1		no	Lee, D.H., Miles, R.J. and Inal, J.R.M.	Antibiotic sensitivity and mutation rates to antibiotic resistance in Mycoplasma mycoides ssp. mycoides	1987	Epidem Inf 98: 361-368	tryptose-serum_broth	novobiocin20				included							20000000
Lenski_et_al_2015_01	1	3.06	p0	Bacteria	Escherichia coli			no	Lenski, R.E., Wiser, M.J., Ribeck, N., Blount, Z.D., Nahum, J.R., Morris, J.J., Zaman, L., Turner, C.B., Wade, B.D., Maddamsetti, R., Burmeister, A.R., Baird, E.J., Bundy, J., Grant, N.A., Card,K.J., Rowles, M., Weatherspoon, K., Papoulis, S.E., Sullivan, R.,Clark, C., Mulka, J.S and Hajela, N	Sustained fitness gains and variability in fitness trajectories in the long-term evolution experiment with Escherichia coli	2015	Proceedings of the Royal Society B. 282(1821)	Davis_minimal	rifampicin100				included							471000000
Lenski_et_al_2015_02	1	1.46	p0	Bacteria	Escherichia coli			no	Lenski, R.E., Wiser, M.J., Ribeck, N., Blount, Z.D., Nahum, J.R., Morris, J.J., Zaman, L., Turner, C.B., Wade, B.D., Maddamsetti, R., Burmeister, A.R., Baird, E.J., Bundy, J., Grant, N.A., Card,K.J., Rowles, M., Weatherspoon, K., Papoulis, S.E., Sullivan, R.,Clark, C., Mulka, J.S and Hajela, N	Sustained fitness gains and variability in fitness trajectories in the long-term evolution experiment with Escherichia coli	2015	Proceedings of the Royal Society B. 282(1821)	Davis_minimal	rifampicin100				included							146000000
Lenski_et_al_2015_03	1	1.84	p0	Bacteria	Escherichia coli			no	Lenski, R.E., Wiser, M.J., Ribeck, N., Blount, Z.D., Nahum, J.R., Morris, J.J., Zaman, L., Turner, C.B., Wade, B.D., Maddamsetti, R., Burmeister, A.R., Baird, E.J., Bundy, J., Grant, N.A., Card,K.J., Rowles, M., Weatherspoon, K., Papoulis, S.E., Sullivan, R.,Clark, C., Mulka, J.S and Hajela, N	Sustained fitness gains and variability in fitness trajectories in the long-term evolution experiment with Escherichia coli	2015	Proceedings of the Royal Society B. 282(1821)	Davis_minimal	rifampicin100				included							116000000
Lenski_et_al_2015_04	1	0.824	p0	Bacteria	Escherichia coli			no	Lenski, R.E., Wiser, M.J., Ribeck, N., Blount, Z.D., Nahum, J.R., Morris, J.J., Zaman, L., Turner, C.B., Wade, B.D., Maddamsetti, R., Burmeister, A.R., Baird, E.J., Bundy, J., Grant, N.A., Card,K.J., Rowles, M., Weatherspoon, K., Papoulis, S.E., Sullivan, R.,Clark, C., Mulka, J.S and Hajela, N	Sustained fitness gains and variability in fitness trajectories in the long-term evolution experiment with Escherichia coli	2015	Proceedings of the Royal Society B. 282(1821)	Davis_minimal	rifampicin100				included							128000000
Lenski_et_al_2015_05	1	1.35	p0	Bacteria	Escherichia coli			no	Lenski, R.E., Wiser, M.J., Ribeck, N., Blount, Z.D., Nahum, J.R., Morris, J.J., Zaman, L., Turner, C.B., Wade, B.D., Maddamsetti, R., Burmeister, A.R., Baird, E.J., Bundy, J., Grant, N.A., Card,K.J., Rowles, M., Weatherspoon, K., Papoulis, S.E., Sullivan, R.,Clark, C., Mulka, J.S and Hajela, N	Sustained fitness gains and variability in fitness trajectories in the long-term evolution experiment with Escherichia coli	2015	Proceedings of the Royal Society B. 282(1821)	Davis_minimal	rifampicin100				included							159000000
Lenski_et_al_2015_06	1	1.62	p0	Bacteria	Escherichia coli			no	Lenski, R.E., Wiser, M.J., Ribeck, N., Blount, Z.D., Nahum, J.R., Morris, J.J., Zaman, L., Turner, C.B., Wade, B.D., Maddamsetti, R., Burmeister, A.R., Baird, E.J., Bundy, J., Grant, N.A., Card,K.J., Rowles, M., Weatherspoon, K., Papoulis, S.E., Sullivan, R.,Clark, C., Mulka, J.S and Hajela, N	Sustained fitness gains and variability in fitness trajectories in the long-term evolution experiment with Escherichia coli	2015	Proceedings of the Royal Society B. 282(1821)	Davis_minimal	rifampicin100				included							269000000
Lenski_et_al_2015_07	1	1.71	p0	Bacteria	Escherichia coli			no	Lenski, R.E., Wiser, M.J., Ribeck, N., Blount, Z.D., Nahum, J.R., Morris, J.J., Zaman, L., Turner, C.B., Wade, B.D., Maddamsetti, R., Burmeister, A.R., Baird, E.J., Bundy, J., Grant, N.A., Card,K.J., Rowles, M., Weatherspoon, K., Papoulis, S.E., Sullivan, R.,Clark, C., Mulka, J.S and Hajela, N	Sustained fitness gains and variability in fitness trajectories in the long-term evolution experiment with Escherichia coli	2015	Proceedings of the Royal Society B. 282(1821)	Davis_minimal	rifampicin100				included							255000000
Lenski_et_al_2015_08	1	0.452	p0	Bacteria	Escherichia coli			no	Lenski, R.E., Wiser, M.J., Ribeck, N., Blount, Z.D., Nahum, J.R., Morris, J.J., Zaman, L., Turner, C.B., Wade, B.D., Maddamsetti, R., Burmeister, A.R., Baird, E.J., Bundy, J., Grant, N.A., Card,K.J., Rowles, M., Weatherspoon, K., Papoulis, S.E., Sullivan, R.,Clark, C., Mulka, J.S and Hajela, N	Sustained fitness gains and variability in fitness trajectories in the long-term evolution experiment with Escherichia coli	2015	Proceedings of the Royal Society B. 282(1821)	Davis_minimal	nalidixic_acid30				included							471000000
Lenski_et_al_2015_09	1	4.57	p0	Bacteria	Escherichia coli			no	Lenski, R.E., Wiser, M.J., Ribeck, N., Blount, Z.D., Nahum, J.R., Morris, J.J., Zaman, L., Turner, C.B., Wade, B.D., Maddamsetti, R., Burmeister, A.R., Baird, E.J., Bundy, J., Grant, N.A., Card,K.J., Rowles, M., Weatherspoon, K., Papoulis, S.E., Sullivan, R.,Clark, C., Mulka, J.S and Hajela, N	Sustained fitness gains and variability in fitness trajectories in the long-term evolution experiment with Escherichia coli	2015	Proceedings of the Royal Society B. 282(1821)	Davis_minimal	nalidixic_acid30				included							146000000
Lenski_et_al_2015_10	1	1.84	p0	Bacteria	Escherichia coli			no	Lenski, R.E., Wiser, M.J., Ribeck, N., Blount, Z.D., Nahum, J.R., Morris, J.J., Zaman, L., Turner, C.B., Wade, B.D., Maddamsetti, R., Burmeister, A.R., Baird, E.J., Bundy, J., Grant, N.A., Card,K.J., Rowles, M., Weatherspoon, K., Papoulis, S.E., Sullivan, R.,Clark, C., Mulka, J.S and Hajela, N	Sustained fitness gains and variability in fitness trajectories in the long-term evolution experiment with Escherichia coli	2015	Proceedings of the Royal Society B. 282(1821)	Davis_minimal	nalidixic_acid30				included							116000000
Lenski_et_al_2015_11	1	0.824	p0	Bacteria	Escherichia coli			no	Lenski, R.E., Wiser, M.J., Ribeck, N., Blount, Z.D., Nahum, J.R., Morris, J.J., Zaman, L., Turner, C.B., Wade, B.D., Maddamsetti, R., Burmeister, A.R., Baird, E.J., Bundy, J., Grant, N.A., Card,K.J., Rowles, M., Weatherspoon, K., Papoulis, S.E., Sullivan, R.,Clark, C., Mulka, J.S and Hajela, N	Sustained fitness gains and variability in fitness trajectories in the long-term evolution experiment with Escherichia coli	2015	Proceedings of the Royal Society B. 282(1821)	Davis_minimal	nalidixic_acid30				included							128000000
Lenski_et_al_2015_12	1	0.666	p0	Bacteria	Escherichia coli			no	Lenski, R.E., Wiser, M.J., Ribeck, N., Blount, Z.D., Nahum, J.R., Morris, J.J., Zaman, L., Turner, C.B., Wade, B.D., Maddamsetti, R., Burmeister, A.R., Baird, E.J., Bundy, J., Grant, N.A., Card,K.J., Rowles, M., Weatherspoon, K., Papoulis, S.E., Sullivan, R.,Clark, C., Mulka, J.S and Hajela, N	Sustained fitness gains and variability in fitness trajectories in the long-term evolution experiment with Escherichia coli	2015	Proceedings of the Royal Society B. 282(1821)	Davis_minimal	nalidixic_acid30				included							159000000
Lenski_et_al_2015_13	1	0.392	p0	Bacteria	Escherichia coli			no	Lenski, R.E., Wiser, M.J., Ribeck, N., Blount, Z.D., Nahum, J.R., Morris, J.J., Zaman, L., Turner, C.B., Wade, B.D., Maddamsetti, R., Burmeister, A.R., Baird, E.J., Bundy, J., Grant, N.A., Card,K.J., Rowles, M., Weatherspoon, K., Papoulis, S.E., Sullivan, R.,Clark, C., Mulka, J.S and Hajela, N	Sustained fitness gains and variability in fitness trajectories in the long-term evolution experiment with Escherichia coli	2015	Proceedings of the Royal Society B. 282(1821)	Davis_minimal	nalidixic_acid30				included							269000000
Lenski_et_al_2015_14	1	0.413	p0	Bacteria	Escherichia coli			no	Lenski, R.E., Wiser, M.J., Ribeck, N., Blount, Z.D., Nahum, J.R., Morris, J.J., Zaman, L., Turner, C.B., Wade, B.D., Maddamsetti, R., Burmeister, A.R., Baird, E.J., Bundy, J., Grant, N.A., Card,K.J., Rowles, M., Weatherspoon, K., Papoulis, S.E., Sullivan, R.,Clark, C., Mulka, J.S and Hajela, N	Sustained fitness gains and variability in fitness trajectories in the long-term evolution experiment with Escherichia coli	2015	Proceedings of the Royal Society B. 282(1821)	Davis_minimal	nalidixic_acid30				included							255000000
Levy_et_al_2015_01	1	53.5	mss	Eukaryote	Saccharomyces cerevisiae			yes	Levy, S.F., Blundell, J.R., Venkataram, S., Petrov, D.A., Fisher, D.S. and Sherlock, G.	Quantitative evolutionary dynamics using high-resolution lineage tracking	2015	Nature 519(7542): 181-186	5x_Delft	L-canavanine60				included							107000000
Levy_et_al_2015_02	1	51.1	mss	Eukaryote	Saccharomyces cerevisiae			yes	Levy, S.F., Blundell, J.R., Venkataram, S., Petrov, D.A., Fisher, D.S. and Sherlock, G.	Quantitative evolutionary dynamics using high-resolution lineage tracking	2015	Nature 519(7542): 181-186	5x_Delft	L-canavanine60				included							95400000
Levy_et_al_2015_03	1	57.9	mss	Eukaryote	Saccharomyces cerevisiae			yes	Levy, S.F., Blundell, J.R., Venkataram, S., Petrov, D.A., Fisher, D.S. and Sherlock, G.	Quantitative evolutionary dynamics using high-resolution lineage tracking	2015	Nature 519(7542): 181-186	5x_Delft	L-canavanine60				included							80400000
Levy_et_al_2015_04	1	52.4	mss	Eukaryote	Saccharomyces cerevisiae			yes	Levy, S.F., Blundell, J.R., Venkataram, S., Petrov, D.A., Fisher, D.S. and Sherlock, G.	Quantitative evolutionary dynamics using high-resolution lineage tracking	2015	Nature 519(7542): 181-186	5x_Delft	L-canavanine60				included							80400000
Levy_et_al_2015_05	1	55.8	mss	Eukaryote	Saccharomyces cerevisiae			yes	Levy, S.F., Blundell, J.R., Venkataram, S., Petrov, D.A., Fisher, D.S. and Sherlock, G.	Quantitative evolutionary dynamics using high-resolution lineage tracking	2015	Nature 519(7542): 181-186	5x_Delft	L-canavanine60				included							95100000
Levy_et_al_2015_06	1	60.1	mss	Eukaryote	Saccharomyces cerevisiae			yes	Levy, S.F., Blundell, J.R., Venkataram, S., Petrov, D.A., Fisher, D.S. and Sherlock, G.	Quantitative evolutionary dynamics using high-resolution lineage tracking	2015	Nature 519(7542): 181-186	5x_Delft	L-canavanine60				included							82400000
Lindgren_et_al_2003_01	1	5	p0	Bacteria	Escherichia coli	Nu14		no	Lindgren, P.K., Karlsson, Å. and Hughes, D.	Mutation Rate and Evolution of Fluoroquinolone Resistance in Escherichia coli Isolates from Patients with Urinary Tract Infections	2003	Antimicrobial Agents and Chemotherapy 47(10): 3222-3232	LB	rifampicin100				included							2000000000
Long_et_al_2015_01	1	3.28	mss	Bacteria	Deinococcus radiodurans			no	Long, H., Kucukyildirim, S., Sung, W.,Williams, E., Lee, H., Ackerman, M.S., Doak, T.G., Tang, H. and Lynch, M.	Background Mutational Features of the Radiation-Resistant Bacterium Deinococcus radiodurans	2015	Molecular biology and evolution 32(9): 2383-2392	TGYX2	rifampicin2.5				included							602857143
Long_et_al_2015_2_01	1	705	mss	Bacteria	Pseudomonas fluorescens			no	Long, H., Sung, W., Miller, S.F., Ackerman, M.S., Doak, T.G. and Lynch, M.	Mutation Rate, Spectrum, Topology, and Context-Dependency in the DNA Mismatch Repair-Deficient Pseudomonas fluorescens ATCC948	2015	Genome biology and evolution 7(1): 262-271.	nutrient_broth	rifampicin50				included							172000000
Long_et_al_2015_2_02	1	8.72	mss	Bacteria	Pseudomonas fluorescens			no	Long, H., Sung, W., Miller, S.F., Ackerman, M.S., Doak, T.G. and Lynch, M.	Mutation Rate, Spectrum, Topology, and Context-Dependency in the DNA Mismatch Repair-Deficient Pseudomonas fluorescens ATCC948	2015	Genome biology and evolution 7(1): 262-271.	nutrient_broth	rifampicin50				included							168000000
Long_et_al_2015_2_03	1	4.25	mss	Bacteria	Pseudomonas fluorescens			no	Long, H., Sung, W., Miller, S.F., Ackerman, M.S., Doak, T.G. and Lynch, M.	Mutation Rate, Spectrum, Topology, and Context-Dependency in the DNA Mismatch Repair-Deficient Pseudomonas fluorescens ATCC948	2015	Genome biology and evolution 7(1): 262-271.	nutrient_broth	rifampicin50				included							4790000000
Machowski_et_al_2007_01	1	32.8	median	Bacteria	Mycobacterium smegmatis	mc2155::pMORF		no	Machowski, E.E., Barichievy, S., Springer, B., Durbach, S.I. and Mizrahi, V.	In vitro analysis of rates and spectra of mutations in a polymorphic region of the Rv0746 PE_PGRS gene of Mycobacterium tuberculosis	2007	Journal of Bacteriology 189(5): 2190-2195	Middlebrook7H10	kanamycin0.25				included							500000000
Macia_et_al_2006_01	1	38	Crane	Bacteria	Pseudomonas aeruginosa	PAO1		no	Maciá, M.D., Borrell, N., Segura, M., Gómez, C., Pérez, J.L. and Oliver, A.	Efficacy and potential for resistance selection of antipseudomonal treatments in a mouse model of lung infection by hypermutable Pseudomonas aeruginosa	2006	Antimicrobial Agents and Chemotherapy 50(3): 975-983	Mueller-Hintonbroth	ciprofloxacin0.5				included							1000000000
Macia_et_al_2006_02	1	33	Crane	Bacteria	Pseudomonas aeruginosa	PAO1		no	Maciá, M.D., Borrell, N., Segura, M., Gómez, C., Pérez, J.L. and Oliver, A.	Efficacy and potential for resistance selection of antipseudomonal treatments in a mouse model of lung infection by hypermutable Pseudomonas aeruginosa	2006	Antimicrobial Agents and Chemotherapy 50(3): 975-983	Mueller-Hintonbroth	Tobramycin4				included							1000000000
Mackwan_et_al_2007_01	1	18.1	Koch	Archaea	Haloferax volcanii			no	Mackwan, R.R., Carver, G.T., Drake, J.W. and Grogan, D.W.	An unusual pattern of spontaneous mutations recovered in the halophilic archaeon Haloferax volcanii	2007	Genetics 176(1): 697-702	HYTU	5-fluoroorotic_acid0.2				included							200000000
Mackwan_et_al_2008_01	1	434	Koch	Bacteria	Thermus thermophilus	HB27		no	Mackwan, R.R., Carver, G.T., Kissling, G.E., Drake, J.W. and Grogan, D.W.	The rate and character of spontaneous mutation in Thermus thermophilus.	2008	Genetics 180(1): 17-25	complete_medium	5-fluoroorotic_acid550				included							100000000
Minias_et_al_2015_01	1	0.488	median	Bacteria	Mycobacterium smegmatis			no	Minias, A.E., Brzostek, A.M., Minias, P. and Dziadek, J.	The Deletion of rnhB in Mycobacterium smegmatis Does Not Affect the Level of RNase HII Substrates or Influence Genome Stability	2015	PLoS One 10(1): e0115521	7H9	streptomycin12.5				included							8470000000
Oide_et_al_2015_01	1	3.5	median	Bacteria	Corynebacterium glutamicum			no	Oide, S., Gunji, W., Moteki, Y., Yamamoto, S., Suda, M., Jojima, T., Yukawa, H. and Inui, M.	Thermal and Solvent Stress Cross-Tolerance Conferred to Corynebacterium glutamicum by Adaptive Laboratory Evolution	2015	Applied and Environmental Microbiology 81(7): 2284-2298	A_medium	rifampicin2				included							4515000000
Oide_et_al_2015_02	1	4.4	median	Bacteria	Corynebacterium glutamicum			no	Oide, S., Gunji, W., Moteki, Y., Yamamoto, S., Suda, M., Jojima, T., Yukawa, H. and Inui, M.	Thermal and Solvent Stress Cross-Tolerance Conferred to Corynebacterium glutamicum by Adaptive Laboratory Evolution	2015	Applied and Environmental Microbiology 81(7): 2284-2298	A_medium	rifampicin2				included							2625000000
Pereira-Gomez_et_2014_1	1	826.184	p0	Virus	Bacteriophage phiX174			no	Pereira-Gomez, M. and p0 R.	Delayed Lysis Confers Resistance to the Nucleoside Analogue 5- Fluorouracil and Alleviates Mutation Accumulation in the Single- Stranded DNA Bacteriophage X174	2014	Journal of Virology 88(9): 5042-5049	E_coli	gro87				included							1140000
Pereira-Gomez_et_2014_2	1	900.652	p0	Virus	Bacteriophage phiX174			no	Pereira-Gomez, M. and p0 R.	Delayed Lysis Confers Resistance to the Nucleoside Analogue 5- Fluorouracil and Alleviates Mutation Accumulation in the Single- Stranded DNA Bacteriophage X174	2014	Journal of Virology 88(9): 5042-5049	E_coli	gro87				included							743000
Pereira-Gomez_et_2014_3	1	828.4	p0	Virus	Bacteriophage phiX174			no	Pereira-Gomez, M. and p0 R.	Delayed Lysis Confers Resistance to the Nucleoside Analogue 5- Fluorouracil and Alleviates Mutation Accumulation in the Single- Stranded DNA Bacteriophage X174	2014	Journal of Virology 88(9): 5042-5049	E_coli	gro87				included							487000
Pereira-Gomez_et_2014_4	1	587.447	p0	Virus	Bacteriophage phiX174			no	Pereira-Gomez, M. and p0 R.	Delayed Lysis Confers Resistance to the Nucleoside Analogue 5- Fluorouracil and Alleviates Mutation Accumulation in the Single- Stranded DNA Bacteriophage X174	2014	Journal of Virology 88(9): 5042-5049	E_coli	gro87				included							2620000
Pereira-Gomez_et_2014_5	1	3069.78	p0	Virus	Bacteriophage phiX174			no	Pereira-Gomez, M. and p0 R.	Delayed Lysis Confers Resistance to the Nucleoside Analogue 5- Fluorouracil and Alleviates Mutation Accumulation in the Single- Stranded DNA Bacteriophage X174	2014	Journal of Virology 88(9): 5042-5049	E_coli	gro87				included							582000
Pereira-Gomez_et_2015_02	1	1059.85	p0	Virus	Bacteriophage phiX174			no	Pereira-Gomez, M. and p0 R.	Effect of mismatch repair on the mutation rate of bacteriophage /X174	2015	Virus Evolution 1(1): vev010	E_coli	gro87				included							708333.333
Pereira-Gomez_et_2015_03	1	506.397	p0	Virus	Bacteriophage phiX174			no	Pereira-Gomez, M. and p0 R.	Effect of mismatch repair on the mutation rate of bacteriophage /X174	2015	Virus Evolution 1(1): vev010	E_coli	gro87				included							1038333.33
Pereira-Gomez_et_2015_04	1	733.779	p0	Virus	Bacteriophage phiX174			no	Pereira-Gomez, M. and p0 R.	Effect of mismatch repair on the mutation rate of bacteriophage /X174	2015	Virus Evolution 1(1): vev010	E_coli	gro87				included							630000
Pereira-Gomez_et_2015_05	1	765.311	p0	Virus	Bacteriophage phiX174			no	Pereira-Gomez, M. and p0 R.	Effect of mismatch repair on the mutation rate of bacteriophage /X174	2015	Virus Evolution 1(1): vev010	E_coli	gro87				included							526666.667
Pereira-Gomez_et_2015_06	1	514.435	p0	Virus	Bacteriophage phiX174			no	Pereira-Gomez, M. and p0 R.	Effect of mismatch repair on the mutation rate of bacteriophage /X174	2015	Virus Evolution 1(1): vev010	E_coli	gro87				included							898333.333
Pereira-Gomez_et_2015_07	1	1041.86	p0	Virus	Bacteriophage phiX174			no	Pereira-Gomez, M. and p0 R.	Effect of mismatch repair on the mutation rate of bacteriophage /X174	2015	Virus Evolution 1(1): vev010	E_coli	gro87				included							110000
Pereira-Gomez_et_2015_08	1	546.88	p0	Virus	Bacteriophage phiX174			no	Pereira-Gomez, M. and p0 R.	Effect of mismatch repair on the mutation rate of bacteriophage /X174	2015	Virus Evolution 1(1): vev010	E_coli	gro87				included							1372500
Pereira-Gomez_et_2015_09	1	520.078	p0	Virus	Bacteriophage phiX174			no	Pereira-Gomez, M. and p0 R.	Effect of mismatch repair on the mutation rate of bacteriophage /X174	2015	Virus Evolution 1(1): vev010	E_coli	gro87				included							568333.333
Pereira-Gomez_et_2015_10	1	813.669	p0	Virus	Bacteriophage phiX174			no	Pereira-Gomez, M. and p0 R.	Effect of mismatch repair on the mutation rate of bacteriophage /X174	2015	Virus Evolution 1(1): vev010	E_coli	gro87				included							246666.667
Pereira-Gomez_et_2015_11	1	6638.55	p0	Virus	Bacteriophage phiX174			no	Pereira-Gomez, M. and p0 R.	Effect of mismatch repair on the mutation rate of bacteriophage /X174	2015	Virus Evolution 1(1): vev010	E_coli	gro87				included							203333.333
Pereira-Gomez_et_2015_12	1	1842.86	p0	Virus	Bacteriophage phiX174			no	Pereira-Gomez, M. and p0 R.	Effect of mismatch repair on the mutation rate of bacteriophage /X174	2015	Virus Evolution 1(1): vev010	E_coli	gro87				included							573333.333
Pereira-Gomez_et_2015_13	1	2042.07	p0	Virus	Bacteriophage phiX174			no	Pereira-Gomez, M. and p0 R.	Effect of mismatch repair on the mutation rate of bacteriophage /X174	2015	Virus Evolution 1(1): vev010	E_coli	gro87				included							226666.667
Pereira-Gomez_et_2015_14	1	611.97	p0	Virus	Bacteriophage phiX174			no	Pereira-Gomez, M. and p0 R.	Effect of mismatch repair on the mutation rate of bacteriophage /X174	2015	Virus Evolution 1(1): vev010	E_coli	gro87				included							1093333.33
Pereira-Gomez_et_2015_15	1	2227.55	p0	Virus	Bacteriophage phiX174			no	Pereira-Gomez, M. and p0 R.	Effect of mismatch repair on the mutation rate of bacteriophage /X174	2015	Virus Evolution 1(1): vev010	E_coli	gro87				included							690000
Pererira-Gomez_et_2015_01	1	1837.69	p0	Virus	Bacteriophage phiX174			no	Pereira-Gomez, M. and p0 R.	Effect of mismatch repair on the mutation rate of bacteriophage /X174	2015	Virus Evolution 1(1): vev010	E_coli	gro87				included							251666.667
Riesenfeld_et_al_1997_01	1	25	p0	Bacteria	Escherichia coli	MG1655		no	Riesenfeld, C., Everett, M., Piddock, L.J.V. and Hall, B.g.	Adaptive mutations produce resistance to ciprofloxacin	1997	Antimicrobial Agents and Chemotherapy 41(9): 2059-2060	LB	ciprofloxacin0.06				included							290000000
Russel_and_Mulvey_2015_01	1	0.3	mss	Bacteria	Escherichia coli			no	Russell, C.W. and Mulvey, M.A.	The Extraintestinal Pathogenic Escherichia coli Factor RqlI Constrains the Genotoxic Effects of the RecQ-Like Helicase RqlH	2015	PLoS Pathogens 11(12): e1005317	M9	nalidixic_acid20				included							1000000000
Schrag_et_al_1999_1	1	56000	p0	Virus	Measles virus			yes	Schrag, S.J., Rota, P.R. and Bellini, W.J.	Spontaneous Mutation Rate of Measles Virus: Direct Estimation Based on Mutations Conferring Monoclonal Antibody Resistance	1999	Journal of Virology 73(1): 51-54	Vero	monoclonal_antibody				included							7800
Schrag_et_al_1999_2	1	24000	p0	Virus	Measles virus			yes	Schrag, S.J., Rota, P.R. and Bellini, W.J.	Spontaneous Mutation Rate of Measles Virus: Direct Estimation Based on Mutations Conferring Monoclonal Antibody Resistance	1999	Journal of Virology 73(1): 51-54	Vero	monoclonal_antibody				included							28800
Schrag_et_al_1999_3	1	68000	p0	Virus	Measles virus			yes	Schrag, S.J., Rota, P.R. and Bellini, W.J.	Spontaneous Mutation Rate of Measles Virus: Direct Estimation Based on Mutations Conferring Monoclonal Antibody Resistance	1999	Journal of Virology 73(1): 51-54	Vero	monoclonal_antibody				included							28000
Shewaramani_01	1	0.92	mss	Bacteria	Escherichia coli	REL606		no	Shewaramani S, Finn TJ, Leahy SC, Kassen R, Rainey PB, Moon CD	Anaerobically Grown Escherichia coli Has an Enhanced Mutation Rate and Distinct Mutational Spectra	2017	PLoS Genet 13(1): e1006570	Davis_minimal	nalidixic_acid30				included							731000000
Shewaramani_02	1	0.57	mss	Bacteria	Escherichia coli	REL606		no	Shewaramani S, Finn TJ, Leahy SC, Kassen R, Rainey PB, Moon CD	Anaerobically Grown Escherichia coli Has an Enhanced Mutation Rate and Distinct Mutational Spectra	2017	PLoS Genet 13(1): e1006570	Davis_minimal	nalidixic_acid30				included							1380000000
Siminoff_1959_01	1	20.9	mss	Bacteria	Staphylococcus aureus	284-2		yes	Siminoff, P.	Development of Bacterial Resistance to Streptovaricin	1959	Journal of Bacteriology 77: 79-85	brain_heart_infusion_broth	streptovaricin_C10				included							450000000
Sussman_&_Bradley_1953_01	1	892	mss	Eukaryote	Saccharomyces cerevisiae	P		yes	Sussman, M. and Bradley, S.G.	MUTANT YEAST STRAINS RESISTANT TO ARSENATE AND AZIDE	1953	Journal of Bacteriology 66(1): 52-59	broth	arsenate0.01				included							7500000
Torres_Barcelo_et_al_2015_01	1	59.69	mss	Bacteria	Pseudomonas aeruginosa			no	Torres-Barceló, C., Kojadinovic, M., Moxon, R. and MacLean, R.C.	The SOS response increases bacterial fitness, but not evolvability, under a sublethal dose of antibiotic	2015	Proceedings of the Royal Society B. 282(1816)	M9	rifampicin100				included							3500791520
Vogler_2002_01	1	1.57	p0	Bacteria	Bacillus anthracis			no	Vogler, A.J., Busch, J.D., Percy-Fine, S., Tipton-Hunton, C., Smith, K.L. and Keim, P.	Molecular analysis of rifampin resistance in Bacillus anthracis and Bacillus cereus.	2002	Antimicrobial Agents and Chemotherapy 46(2): 511-513	LB	rifampicin50				included							1230000000
Wang_et_al_2001_01	1	16	median	Bacteria	Helicobacter pylori	UA802		no	Wang, G.E., Wilson, T.J.M., Jiang, Q. and Taylor, D.E.	Spontaneous Mutations That Confer Antibiotic Resistance in Helicobacter pylori	2001	Antimicrobial Agents and Chemotherapy 45(3): 727-733	BHI-YE_broth	rifampicin20				included							1000000000
Wang_et_al_2001_02	1	11	median	Bacteria	Helicobacter pylori	26695		no	Wang, G.E., Wilson, T.J.M., Jiang, Q. and Taylor, D.E.	Spontaneous Mutations That Confer Antibiotic Resistance in Helicobacter pylori	2001	Antimicrobial Agents and Chemotherapy 45(3): 727-733	BHI-YE_broth	rifampicin20				included							960000000
Wang_et_al_2001_03	1	14	median	Bacteria	Helicobacter pylori	11639		no	Wang, G.E., Wilson, T.J.M., Jiang, Q. and Taylor, D.E.	Spontaneous Mutations That Confer Antibiotic Resistance in Helicobacter pylori	2001	Antimicrobial Agents and Chemotherapy 45(3): 727-733	BHI-YE_broth	rifampicin20				included							900000000
Wang_et_al_2001_04	1	11	median	Bacteria	Helicobacter pylori	UA802		no	Wang, G.E., Wilson, T.J.M., Jiang, Q. and Taylor, D.E.	Spontaneous Mutations That Confer Antibiotic Resistance in Helicobacter pylori	2001	Antimicrobial Agents and Chemotherapy 45(3): 727-733	BHI-YE_broth	ciprofloxacin1				included							800000000
Wang_et_al_2001_05	1	0.8	p0	Bacteria	Helicobacter pylori	UA802		no	Wang, G.E., Wilson, T.J.M., Jiang, Q. and Taylor, D.E.	Spontaneous Mutations That Confer Antibiotic Resistance in Helicobacter pylori	2001	Antimicrobial Agents and Chemotherapy 45(3): 727-733	BHI-YE_broth	clarithromycin0.5				included							1000000000
Wang_et_al_2001_06	1	0.69	p0	Bacteria	Helicobacter pylori	11639		no	Wang, G.E., Wilson, T.J.M., Jiang, Q. and Taylor, D.E.	Spontaneous Mutations That Confer Antibiotic Resistance in Helicobacter pylori	2001	Antimicrobial Agents and Chemotherapy 45(3): 727-733	BHI-YE_broth	metronidazole8				included							900000000
Watanabe_et_al_1957_01	1	0.077	p0	Bacteria	Salmonella enterica Enteritidis	11		yes	Watanabe, T., Fukasawa, T. and Ushiba, D.	PROBABLE ABSENCE OF DIRECT INDUCTION OF BACTERIAL RESISTANCE TO STREPTOMYCIN	1957	Journal of Bacteriology 73(6): 770-777	nutrient_agar	streptomycin0.5				included							530000000
Watanabe_et_al_1957_02	1	0.0469	p0	Bacteria	Salmonella enterica Enteritidis	11		yes	Watanabe, T., Fukasawa, T. and Ushiba, D.	PROBABLE ABSENCE OF DIRECT INDUCTION OF BACTERIAL RESISTANCE TO STREPTOMYCIN	1957	Journal of Bacteriology 73(6): 770-777	nutrient_agar	streptomycin0.5				included							870000000
Watanabe_et_al_1957_03	1	0.0113	p0	Bacteria	Salmonella enterica Enteritidis	11		yes	Watanabe, T., Fukasawa, T. and Ushiba, D.	PROBABLE ABSENCE OF DIRECT INDUCTION OF BACTERIAL RESISTANCE TO STREPTOMYCIN	1957	Journal of Bacteriology 73(6): 770-777	nutrient_agar	streptomycin0.5				included							1800000000
Watanabe_et_al_1957_04	1	0.0534	p0	Bacteria	Salmonella enterica Enteritidis	11		yes	Watanabe, T., Fukasawa, T. and Ushiba, D.	PROBABLE ABSENCE OF DIRECT INDUCTION OF BACTERIAL RESISTANCE TO STREPTOMYCIN	1957	Journal of Bacteriology 73(6): 770-777	nutrient_agar	streptomycin0.5				included							570000000
Watanabe_et_al_1957_05	1	0.0386	p0	Bacteria	Salmonella enterica Enteritidis	11		yes	Watanabe, T., Fukasawa, T. and Ushiba, D.	PROBABLE ABSENCE OF DIRECT INDUCTION OF BACTERIAL RESISTANCE TO STREPTOMYCIN	1957	Journal of Bacteriology 73(6): 770-777	nutrient_agar	streptomycin0.5				included							790000000
Watanabe_et_al_1957_06	1	0.0184	p0	Bacteria	Salmonella enterica Enteritidis	11		yes	Watanabe, T., Fukasawa, T. and Ushiba, D.	PROBABLE ABSENCE OF DIRECT INDUCTION OF BACTERIAL RESISTANCE TO STREPTOMYCIN	1957	Journal of Bacteriology 73(6): 770-777	nutrient_agar	streptomycin0.5				included							1100000000
Watanabe_et_al_1957_07	1	0.0127	p0	Bacteria	Salmonella enterica Enteritidis	11		yes	Watanabe, T., Fukasawa, T. and Ushiba, D.	PROBABLE ABSENCE OF DIRECT INDUCTION OF BACTERIAL RESISTANCE TO STREPTOMYCIN	1957	Journal of Bacteriology 73(6): 770-777	nutrient_agar	streptomycin0.5				included							1200000000
Watanabe_et_al_1957_09	1	0.1387	p0	Bacteria	Salmonella enterica Enteritidis	11		yes	Watanabe, T., Fukasawa, T. and Ushiba, D.	PROBABLE ABSENCE OF DIRECT INDUCTION OF BACTERIAL RESISTANCE TO STREPTOMYCIN	1957	Journal of Bacteriology 73(6): 770-777	nutrient_agar	streptomycin0.5				included							340000000
Watanabe_et_al_1957_10	1	0.0039	p0	Bacteria	Salmonella enterica Enteritidis	11		yes	Watanabe, T., Fukasawa, T. and Ushiba, D.	PROBABLE ABSENCE OF DIRECT INDUCTION OF BACTERIAL RESISTANCE TO STREPTOMYCIN	1957	Journal of Bacteriology 73(6): 770-777	nutrient_agar	streptomycin0.5				included							1300000000
Wielgoss_et_al_2013_01	1	6.35	mss	Bacteria	Escherichia coli			no	Wielgoss, S., Barrick, J.E., Tenaillon, O., Wiser, M.J., Dittmar, W.J., Cruveiller, S., Chane-Woon-Ming, B., Médigue, C., Lenski, R.E. and Schneider, D.	Mutation rate dynamics in a bacterial population reflect tension between adaptation and genetic load.	2013	PNAS 2013 110(1): 222-227	Davis_minimal	rifampicin100				included							355000000
Zeyl_and_Devisser_2001_01	1	32.6	mss	Eukaryote	Saccharomyces cerevisiae			no	Zeyl, C., Mizesko, M. and De Visser, J.A.G.M	Mutational meltdown in laboratory yeast populations	2001	Evolution 55(5): 909-917	complete_medium	5-fluoroorotic_acid1000				included							18300000
Zeyl_and_Devisser_2001_02	1	323	mss	Eukaryote	Saccharomyces cerevisiae			no	Zeyl, C., Mizesko, M. and De Visser, J.A.G.M	Mutational meltdown in laboratory yeast populations	2001	Evolution 55(5): 909-917	complete_medium	L-canavanine60				included							20200000
Zeyl_and_Devisser_2001_03	1	0.8	mss	Eukaryote	Saccharomyces cerevisiae			no	Zeyl, C., Mizesko, M. and De Visser, J.A.G.M	Mutational meltdown in laboratory yeast populations	2001	Evolution 55(5): 909-917	complete_medium	cycloheximide10				included							346000000
Zeyl_personal_comm_01	1	29.4	mss	Eukaryote	Saccharomyces cerevisiae			no	Zeyl, C.	Zeyl, C. Personal Communication	Zeyl, C. Personal Communication	Zeyl, C. Personal Communication	complete_medium	5-fluoroorotic_acid1000				included							18400000
Zeyl_personal_comm_02	1	15.1	mss	Eukaryote	Saccharomyces cerevisiae			no	Zeyl, C.	Zeyl, C. Personal Communication	Zeyl, C. Personal Communication	Zeyl, C. Personal Communication	complete_medium	5-fluoroorotic_acid1000				included							16000000
Zeyl_personal_comm_03	1	58.1	mss	Eukaryote	Saccharomyces cerevisiae			no	Zeyl, C.	Zeyl, C. Personal Communication	Zeyl, C. Personal Communication	Zeyl, C. Personal Communication	complete_medium	L-canavanine60				included							18400000
Zeyl_personal_comm_04	1	13.4	mss	Eukaryote	Saccharomyces cerevisiae			no	Zeyl, C.	Zeyl, C. Personal Communication	Zeyl, C. Personal Communication	Zeyl, C. Personal Communication	complete_medium	L-canavanine60				included							16000000
Zeyl_personal_comm_05	1	182	mss	Eukaryote	Saccharomyces cerevisiae			no	Zeyl, C.	Zeyl, C. Personal Communication	Zeyl, C. Personal Communication	Zeyl, C. Personal Communication	complete_medium	L-canavanine60				included							9990000
Zeyl_personal_comm_06	1	14.2	mss	Eukaryote	Saccharomyces cerevisiae			no	Zeyl, C.	Zeyl, C. Personal Communication	Zeyl, C. Personal Communication	Zeyl, C. Personal Communication	complete_medium	L-canavanine60				included							38600000
Werngren_2003_08	1	13	mean	Bacteria	Mycobacterium tuberculosis	E_26/95	Beijing	no	Werngren, J. and Hoffner, S.E.	Drug-susceptible Mycobacterium tuberculosis Beijing genotype does not develop mutation-conferred resistance to rifampin at an elevated rate.	2003	Journal of Clinical Microbiology 41(4): 1520-1524	7H9	rifampicin2				included							80000000
Werngren_2003_09	1	7.9	mean	Bacteria	Mycobacterium tuberculosis	E_80/95	Beijing	no	Werngren, J. and Hoffner, S.E.	Drug-susceptible Mycobacterium tuberculosis Beijing genotype does not develop mutation-conferred resistance to rifampin at an elevated rate.	2003	Journal of Clinical Microbiology 41(4): 1520-1524	7H9	rifampicin2				included							120000000
Werngren_2003_10	1	10	mean	Bacteria	Mycobacterium tuberculosis	E_55/94	Beijing	no	Werngren, J. and Hoffner, S.E.	Drug-susceptible Mycobacterium tuberculosis Beijing genotype does not develop mutation-conferred resistance to rifampin at an elevated rate.	2003	Journal of Clinical Microbiology 41(4): 1520-1524	7H9	rifampicin2				included							60000000
Werngren_2003_11	1	9.4	mean	Bacteria	Mycobacterium tuberculosis	E_26/94	Beijing	no	Werngren, J. and Hoffner, S.E.	Drug-susceptible Mycobacterium tuberculosis Beijing genotype does not develop mutation-conferred resistance to rifampin at an elevated rate.	2003	Journal of Clinical Microbiology 41(4): 1520-1524	7H9	rifampicin2				included							80000000
Werngren_2003_12	1	15	mean	Bacteria	Mycobacterium tuberculosis	E_3942/94	Beijing	no	Werngren, J. and Hoffner, S.E.	Drug-susceptible Mycobacterium tuberculosis Beijing genotype does not develop mutation-conferred resistance to rifampin at an elevated rate.	2003	Journal of Clinical Microbiology 41(4): 1520-1524	7H9	rifampicin2				included							90000000
Werngren_2003_13	1	12	mean	Bacteria	Mycobacterium tuberculosis	E_47/94	Beijing	no	Werngren, J. and Hoffner, S.E.	Drug-susceptible Mycobacterium tuberculosis Beijing genotype does not develop mutation-conferred resistance to rifampin at an elevated rate.	2003	Journal of Clinical Microbiology 41(4): 1520-1524	7H9	rifampicin2				included							90000000
Monti_et_al_2012_01	1	13.1	mss	Bacteria	Pseudomonas aeruginosa	PAO1	mutS-pEx-mutS	no	Monti, M.R., Miguel, V., Borgogno, M.V. and Argaraña, C.E.	Functional analysis of the interaction between the mismatch repair protein MutS and the replication processivity factor β clamp in Pseudomonas aeruginosa.	2012	DNA Repair 11(5): 463-469	LB	rifampicin100				included							1000000000
Monti_et_al_2012_02	1	37.8	mss	Bacteria	Pseudomonas aeruginosa	PAO1	mutS-pEx-mutS798	no	Monti, M.R., Miguel, V., Borgogno, M.V. and Argaraña, C.E.	Functional analysis of the interaction between the mismatch repair protein MutS and the replication processivity factor β clamp in Pseudomonas aeruginosa.	2012	DNA Repair 11(5): 463-469	LB	rifampicin100				included							1000000000
Monti_et_al_2012_03	1	7.8	mss	Bacteria	Pseudomonas aeruginosa	PAO1	mutS-pEx-mutSb	no	Monti, M.R., Miguel, V., Borgogno, M.V. and Argaraña, C.E.	Functional analysis of the interaction between the mismatch repair protein MutS and the replication processivity factor β clamp in Pseudomonas aeruginosa.	2012	DNA Repair 11(5): 463-469	LB	rifampicin100				included							1000000000
Monti_et_al_2012_05	1	9.3	mss	Bacteria	Pseudomonas aeruginosa	PAO1	mutS-pEx-mutSb	no	Monti, M.R., Miguel, V., Borgogno, M.V. and Argaraña, C.E.	Functional analysis of the interaction between the mismatch repair protein MutS and the replication processivity factor β clamp in Pseudomonas aeruginosa.	2012	DNA Repair 11(5): 463-469	LB	rifampicin100				included							1000000000
Monti_et_al_2012_07	1	14	mss	Bacteria	Pseudomonas aeruginosa	PAO1	mutS-pEx-mutSb	no	Monti, M.R., Miguel, V., Borgogno, M.V. and Argaraña, C.E.	Functional analysis of the interaction between the mismatch repair protein MutS and the replication processivity factor β clamp in Pseudomonas aeruginosa.	2012	DNA Repair 11(5): 463-469	LB	ciprofloxacin0.5				included							1000000000
Rajanna_et_al_2013_01	1	5	mss	Bacteria	Yersinia pestis	EV76	mutS-pMutS	no	Rajanna, C., Ouellette, G., Rashid, M., Zemla, A., Karavis, M., Zhou, C., Revazishvili, T., Redmond, B., McNew, L., Bakanidze, L., Imnadze, P., Rivers, B., Skowronski, E.W., O'Connell, K.P., Sulakveidze, A. and Gibbons, H.S.	A strain of Yersinia pestis with a mutator phenotype from the Republic of Georgia	2013	FEMS Microbiology Letters 343(2): 113-120	tryptic_soy_broth	rifampicin50				included							887000000
Rajanna_et_al_2013_02	1	5.2	mss	Bacteria	Yersinia pestis	EV76	mutS-pMutS	no	Rajanna, C., Ouellette, G., Rashid, M., Zemla, A., Karavis, M., Zhou, C., Revazishvili, T., Redmond, B., McNew, L., Bakanidze, L., Imnadze, P., Rivers, B., Skowronski, E.W., O'Connell, K.P., Sulakveidze, A. and Gibbons, H.S.	A strain of Yersinia pestis with a mutator phenotype from the Republic of Georgia	2013	FEMS Microbiology Letters 343(2): 113-120	tryptic_soy_broth	rifampicin50				included							612000000
Werngren_2003_01	1	8.6	mean	Bacteria	Mycobacterium tuberculosis	H37Rv	Non-Beijing	no	Werngren, J. and Hoffner, S.E.	Drug-susceptible Mycobacterium tuberculosis Beijing genotype does not develop mutation-conferred resistance to rifampin at an elevated rate.	2003	Journal of Clinical Microbiology 41(4): 1520-1524	7H9	rifampicin2				included							230000000
Werngren_2003_02	1	2.4	mean	Bacteria	Mycobacterium tuberculosis	E_865/94	Non-Beijing	no	Werngren, J. and Hoffner, S.E.	Drug-susceptible Mycobacterium tuberculosis Beijing genotype does not develop mutation-conferred resistance to rifampin at an elevated rate.	2003	Journal of Clinical Microbiology 41(4): 1520-1524	7H9	rifampicin2				included							50000000
Werngren_2003_03	1	9.6	mean	Bacteria	Mycobacterium tuberculosis	E_729/94	Non-Beijing	no	Werngren, J. and Hoffner, S.E.	Drug-susceptible Mycobacterium tuberculosis Beijing genotype does not develop mutation-conferred resistance to rifampin at an elevated rate.	2003	Journal of Clinical Microbiology 41(4): 1520-1524	7H9	rifampicin2				included							130000000
Werngren_2003_04	1	11	mean	Bacteria	Mycobacterium tuberculosis	E_740/94	Non-Beijing	no	Werngren, J. and Hoffner, S.E.	Drug-susceptible Mycobacterium tuberculosis Beijing genotype does not develop mutation-conferred resistance to rifampin at an elevated rate.	2003	Journal of Clinical Microbiology 41(4): 1520-1524	7H9	rifampicin2				included							100000000
Werngren_2003_05	1	6.5	mean	Bacteria	Mycobacterium tuberculosis	E1221/94	Non-Beijing	no	Werngren, J. and Hoffner, S.E.	Drug-susceptible Mycobacterium tuberculosis Beijing genotype does not develop mutation-conferred resistance to rifampin at an elevated rate.	2003	Journal of Clinical Microbiology 41(4): 1520-1524	7H9	rifampicin2				included							160000000
Werngren_2003_06	1	15	mean	Bacteria	Mycobacterium tuberculosis	E1449/94	Non-Beijing	no	Werngren, J. and Hoffner, S.E.	Drug-susceptible Mycobacterium tuberculosis Beijing genotype does not develop mutation-conferred resistance to rifampin at an elevated rate.	2003	Journal of Clinical Microbiology 41(4): 1520-1524	7H9	rifampicin2				included							100000000
Werngren_2003_07	1	14	mean	Bacteria	Mycobacterium tuberculosis	Harlingen	Non-Beijing	no	Werngren, J. and Hoffner, S.E.	Drug-susceptible Mycobacterium tuberculosis Beijing genotype does not develop mutation-conferred resistance to rifampin at an elevated rate.	2003	Journal of Clinical Microbiology 41(4): 1520-1524	7H9	rifampicin2				included							100000000
Rajanna_et_al_2013_03	1	4.9	mss	Bacteria	Yersinia pestis	EV76	pUC19	no	Rajanna, C., Ouellette, G., Rashid, M., Zemla, A., Karavis, M., Zhou, C., Revazishvili, T., Redmond, B., McNew, L., Bakanidze, L., Imnadze, P., Rivers, B., Skowronski, E.W., O'Connell, K.P., Sulakveidze, A. and Gibbons, H.S.	A strain of Yersinia pestis with a mutator phenotype from the Republic of Georgia	2013	FEMS Microbiology Letters 343(2): 113-120	tryptic_soy_broth	rifampicin50				included							550000000
Rajanna_et_al_2013_04	1	5.4	mss	Bacteria	Yersinia pestis	EV76	pUC19	no	Rajanna, C., Ouellette, G., Rashid, M., Zemla, A., Karavis, M., Zhou, C., Revazishvili, T., Redmond, B., McNew, L., Bakanidze, L., Imnadze, P., Rivers, B., Skowronski, E.W., O'Connell, K.P., Sulakveidze, A. and Gibbons, H.S.	A strain of Yersinia pestis with a mutator phenotype from the Republic of Georgia	2013	FEMS Microbiology Letters 343(2): 113-120	tryptic_soy_broth	rifampicin50				included							639000000
Boe_1992_01	1	16	p0	Bacteria	Escherichia coli	MC4100	rpsL	no	Boe, L.	Translational errors as the cause of mutations in Escherichia coil	1992	Molecular Genetics and Genomics 231: 469-471	AB_minimal	rifampicin100				included							200000000
Boe_1992_04	1	3	p0	Bacteria	Escherichia coli	MC4100	rpsL	no	Boe, L.	Translational errors as the cause of mutations in Escherichia coil	1992	Molecular Genetics and Genomics 231: 469-471	AB_minimal	nalidixic_acid100				included							200000000
Newcombe_&_McGregor_1951_25	1	5.2793	p0	Bacteria	Escherichia coli	B/r	sr128	yes	Newcombe, H.R. and McGregor, J.	ON THE NONADAPTIVE NATURE OF CHANGE TO FULL STREPTOMYCIN RESISTANCE IN ESCHERICHIA COLI	1951	Journal of Bacteriology 62(5): 539-544	broth	streptomycin128				included							210000000
Newcombe_&_McGregor_1951_26	1	2.1002	p0	Bacteria	Escherichia coli	B/r	sr128	yes	Newcombe, H.R. and McGregor, J.	ON THE NONADAPTIVE NATURE OF CHANGE TO FULL STREPTOMYCIN RESISTANCE IN ESCHERICHIA COLI	1951	Journal of Bacteriology 62(5): 539-544	broth	streptomycin128				included							220000000
Newcombe_&_McGregor_1951_01	1	1.1025	p0	Bacteria	Escherichia coli	B/r	sr32a	yes	Newcombe, H.R. and McGregor, J.	ON THE NONADAPTIVE NATURE OF CHANGE TO FULL STREPTOMYCIN RESISTANCE IN ESCHERICHIA COLI	1951	Journal of Bacteriology 62(5): 539-544	broth	streptomycin32				included							180000000
Newcombe_&_McGregor_1951_02	1	0.2851	p0	Bacteria	Escherichia coli	B/r	sr32a	yes	Newcombe, H.R. and McGregor, J.	ON THE NONADAPTIVE NATURE OF CHANGE TO FULL STREPTOMYCIN RESISTANCE IN ESCHERICHIA COLI	1951	Journal of Bacteriology 62(5): 539-544	broth	streptomycin32				included							570000000
Newcombe_&_McGregor_1951_03	1	0.2331	p0	Bacteria	Escherichia coli	B/r	sr32a	yes	Newcombe, H.R. and McGregor, J.	ON THE NONADAPTIVE NATURE OF CHANGE TO FULL STREPTOMYCIN RESISTANCE IN ESCHERICHIA COLI	1951	Journal of Bacteriology 62(5): 539-544	broth	streptomycin32				included							500000000
Newcombe_&_McGregor_1951_04	1	0.3744	p0	Bacteria	Escherichia coli	B/r	sr32a	yes	Newcombe, H.R. and McGregor, J.	ON THE NONADAPTIVE NATURE OF CHANGE TO FULL STREPTOMYCIN RESISTANCE IN ESCHERICHIA COLI	1951	Journal of Bacteriology 62(5): 539-544	broth	streptomycin32				included							530000000
Newcombe_&_McGregor_1951_05	1	1.4234	p0	Bacteria	Escherichia coli	B/r	sr32a	yes	Newcombe, H.R. and McGregor, J.	ON THE NONADAPTIVE NATURE OF CHANGE TO FULL STREPTOMYCIN RESISTANCE IN ESCHERICHIA COLI	1951	Journal of Bacteriology 62(5): 539-544	broth	streptomycin32				included							420000000
Newcombe_&_McGregor_1951_06	1	0.1961	p0	Bacteria	Escherichia coli	B/r	sr32a	yes	Newcombe, H.R. and McGregor, J.	ON THE NONADAPTIVE NATURE OF CHANGE TO FULL STREPTOMYCIN RESISTANCE IN ESCHERICHIA COLI	1951	Journal of Bacteriology 62(5): 539-544	broth	streptomycin32				included							370000000
Newcombe_&_McGregor_1951_07	1	0.5853	p0	Bacteria	Escherichia coli	B/r	sr32a	yes	Newcombe, H.R. and McGregor, J.	ON THE NONADAPTIVE NATURE OF CHANGE TO FULL STREPTOMYCIN RESISTANCE IN ESCHERICHIA COLI	1951	Journal of Bacteriology 62(5): 539-544	broth	streptomycin32				included							180000000
Newcombe_&_McGregor_1951_08	1	0.5812	p0	Bacteria	Escherichia coli	B/r	sr32a	yes	Newcombe, H.R. and McGregor, J.	ON THE NONADAPTIVE NATURE OF CHANGE TO FULL STREPTOMYCIN RESISTANCE IN ESCHERICHIA COLI	1951	Journal of Bacteriology 62(5): 539-544	broth	streptomycin32				included							300000000
Newcombe_&_McGregor_1951_09	1	0.5238	p0	Bacteria	Escherichia coli	B/r	sr32a	yes	Newcombe, H.R. and McGregor, J.	ON THE NONADAPTIVE NATURE OF CHANGE TO FULL STREPTOMYCIN RESISTANCE IN ESCHERICHIA COLI	1951	Journal of Bacteriology 62(5): 539-544	broth	streptomycin32				included							450000000
Newcombe_&_McGregor_1951_10	1	0.8433	p0	Bacteria	Escherichia coli	B/r	sr32a	yes	Newcombe, H.R. and McGregor, J.	ON THE NONADAPTIVE NATURE OF CHANGE TO FULL STREPTOMYCIN RESISTANCE IN ESCHERICHIA COLI	1951	Journal of Bacteriology 62(5): 539-544	broth	streptomycin32				included							440000000
Newcombe_&_McGregor_1951_11	1	2.4209	p0	Bacteria	Escherichia coli	B/r	sr32a	yes	Newcombe, H.R. and McGregor, J.	ON THE NONADAPTIVE NATURE OF CHANGE TO FULL STREPTOMYCIN RESISTANCE IN ESCHERICHIA COLI	1951	Journal of Bacteriology 62(5): 539-544	broth	phage_T1				included							650000000
Newcombe_&_McGregor_1951_12	1	9.3686	p0	Bacteria	Escherichia coli	B/r	sr32a	yes	Newcombe, H.R. and McGregor, J.	ON THE NONADAPTIVE NATURE OF CHANGE TO FULL STREPTOMYCIN RESISTANCE IN ESCHERICHIA COLI	1951	Journal of Bacteriology 62(5): 539-544	broth	phage_T1				included							300000000
Newcombe_&_McGregor_1951_13	1	6.1213	p0	Bacteria	Escherichia coli	B/r	sr32a	yes	Newcombe, H.R. and McGregor, J.	ON THE NONADAPTIVE NATURE OF CHANGE TO FULL STREPTOMYCIN RESISTANCE IN ESCHERICHIA COLI	1951	Journal of Bacteriology 62(5): 539-544	broth	phage_T1				included							550000000
Newcombe_&_McGregor_1951_14	1	13.0933	p0	Bacteria	Escherichia coli	B/r	sr32a	yes	Newcombe, H.R. and McGregor, J.	ON THE NONADAPTIVE NATURE OF CHANGE TO FULL STREPTOMYCIN RESISTANCE IN ESCHERICHIA COLI	1951	Journal of Bacteriology 62(5): 539-544	broth	phage_T1				included							500000000
Newcombe_&_McGregor_1951_15	1	5.6017	p0	Bacteria	Escherichia coli	B/r	sr32a	yes	Newcombe, H.R. and McGregor, J.	ON THE NONADAPTIVE NATURE OF CHANGE TO FULL STREPTOMYCIN RESISTANCE IN ESCHERICHIA COLI	1951	Journal of Bacteriology 62(5): 539-544	broth	phage_T1				included							550000000
Newcombe_&_McGregor_1951_16	1	8.6643	p0	Bacteria	Escherichia coli	B/r	sr32a	yes	Newcombe, H.R. and McGregor, J.	ON THE NONADAPTIVE NATURE OF CHANGE TO FULL STREPTOMYCIN RESISTANCE IN ESCHERICHIA COLI	1951	Journal of Bacteriology 62(5): 539-544	broth	phage_T1				included							400000000
Newcombe_&_McGregor_1951_17	1	4.2569	p0	Bacteria	Escherichia coli	B/r	sr32a	yes	Newcombe, H.R. and McGregor, J.	ON THE NONADAPTIVE NATURE OF CHANGE TO FULL STREPTOMYCIN RESISTANCE IN ESCHERICHIA COLI	1951	Journal of Bacteriology 62(5): 539-544	broth	phage_T1				included							600000000
Newcombe_&_McGregor_1951_18	1	4.9587	p0	Bacteria	Escherichia coli	B/r	sr32a	yes	Newcombe, H.R. and McGregor, J.	ON THE NONADAPTIVE NATURE OF CHANGE TO FULL STREPTOMYCIN RESISTANCE IN ESCHERICHIA COLI	1951	Journal of Bacteriology 62(5): 539-544	broth	phage_T1				included							450000000
Newcombe_&_McGregor_1951_19	1	5.6212	p0	Bacteria	Escherichia coli	B/r	sr32a	yes	Newcombe, H.R. and McGregor, J.	ON THE NONADAPTIVE NATURE OF CHANGE TO FULL STREPTOMYCIN RESISTANCE IN ESCHERICHIA COLI	1951	Journal of Bacteriology 62(5): 539-544	broth	phage_T1				included							500000000
Newcombe_&_McGregor_1951_20	1	5.5095	p0	Bacteria	Escherichia coli	B/r	sr32a	yes	Newcombe, H.R. and McGregor, J.	ON THE NONADAPTIVE NATURE OF CHANGE TO FULL STREPTOMYCIN RESISTANCE IN ESCHERICHIA COLI	1951	Journal of Bacteriology 62(5): 539-544	broth	phage_T1				included							350000000
Newcombe_&_McGregor_1951_21	1	1.8158	p0	Bacteria	Escherichia coli	B/r	sr32b	yes	Newcombe, H.R. and McGregor, J.	ON THE NONADAPTIVE NATURE OF CHANGE TO FULL STREPTOMYCIN RESISTANCE IN ESCHERICHIA COLI	1951	Journal of Bacteriology 62(5): 539-544	broth	streptomycin32				included							300000000
Newcombe_&_McGregor_1951_22	1	1.9285	p0	Bacteria	Escherichia coli	B/r	sr32b	yes	Newcombe, H.R. and McGregor, J.	ON THE NONADAPTIVE NATURE OF CHANGE TO FULL STREPTOMYCIN RESISTANCE IN ESCHERICHIA COLI	1951	Journal of Bacteriology 62(5): 539-544	broth	streptomycin32				included							310000000
Newcombe_&_McGregor_1951_23	1	1.0088	p0	Bacteria	Escherichia coli	B/r	sr64	yes	Newcombe, H.R. and McGregor, J.	ON THE NONADAPTIVE NATURE OF CHANGE TO FULL STREPTOMYCIN RESISTANCE IN ESCHERICHIA COLI	1951	Journal of Bacteriology 62(5): 539-544	broth	streptomycin64				included							540000000
Newcombe_&_McGregor_1951_24	1	1.1889	p0	Bacteria	Escherichia coli	B/r	sr64	yes	Newcombe, H.R. and McGregor, J.	ON THE NONADAPTIVE NATURE OF CHANGE TO FULL STREPTOMYCIN RESISTANCE IN ESCHERICHIA COLI	1951	Journal of Bacteriology 62(5): 539-544	broth	streptomycin64				included							300000000
Demerec_&_Fano_1945_26	1	117.7924	p0	Bacteria	Escherichia coli	B	T1,_T6_resistant	yes	Demerec, M. and Fano, U.	Bacteriophage-Resistant Mutants in Escherichia Coli	1945	Genetics 30(2): 119-136	nutrient_broth	phage_T4				included							18000000
Demerec_&_Fano_1945_33	1	26.9447	p0	Bacteria	Escherichia coli	B	T1_resistant	yes	Demerec, M. and Fano, U.	Bacteriophage-Resistant Mutants in Escherichia Coli	1945	Genetics 30(2): 119-136	nutrient_broth	phage_T5				included							140000000
Demerec_1951_04	1	1.7557	p0	Bacteria	Escherichia coli	B/r	T1_resistant	yes	Demerec, M.	Studies of the streptomycin-resistance system of mutations in E. coli.	1951	Genetics 36(6): 585-597	broth	streptomycin25				included							280000000
Demerec_&_Fano_1945_21	1	36.4071	p0	Bacteria	Escherichia coli	B	T4,_T3,_T7_resistant	yes	Demerec, M. and Fano, U.	Bacteriophage-Resistant Mutants in Escherichia Coli	1945	Genetics 30(2): 119-136	nutrient_broth	phage_T1				included							11000000
Demerec_&_Fano_1945_35	1	20.2858	p0	Bacteria	Escherichia coli	B	T4,_T3,_T7_resistant	yes	Demerec, M. and Fano, U.	Bacteriophage-Resistant Mutants in Escherichia Coli	1945	Genetics 30(2): 119-136	nutrient_broth	phage_T5				included							11000000
Demerec_&_Fano_1945_20	1	14.1084	p0	Bacteria	Escherichia coli	B	T4,_T3_resistant	yes	Demerec, M. and Fano, U.	Bacteriophage-Resistant Mutants in Escherichia Coli	1945	Genetics 30(2): 119-136	nutrient_broth	phage_T1				included							45000000
Demerec_&_Fano_1945_34	1	9.7019	p0	Bacteria	Escherichia coli	B	T4,_T3_resistant	yes	Demerec, M. and Fano, U.	Bacteriophage-Resistant Mutants in Escherichia Coli	1945	Genetics 30(2): 119-136	nutrient_broth	phage_T5				included							23000000
Demerec_&_Fano_1945_08	1	20.0662	p0	Bacteria	Escherichia coli	B	T6_resistant	yes	Demerec, M. and Fano, U.	Bacteriophage-Resistant Mutants in Escherichia Coli	1945	Genetics 30(2): 119-136	nutrient_broth	phage_T3				included							60000000
Demerec_&_Fano_1945_09	1	118.57	p0	Bacteria	Escherichia coli	B	T6_resistant	yes	Demerec, M. and Fano, U.	Bacteriophage-Resistant Mutants in Escherichia Coli	1945	Genetics 30(2): 119-136	nutrient_broth	phage_T3				included							16000000
Demerec_&_Fano_1945_22	1	15.7533	p0	Bacteria	Escherichia coli	B	T6_resistant	yes	Demerec, M. and Fano, U.	Bacteriophage-Resistant Mutants in Escherichia Coli	1945	Genetics 30(2): 119-136	nutrient_broth	phage_T1				included							44000000
Demerec_1951_03	1	3.8194	p0	Bacteria	Escherichia coli	B/r	T6_resistant	yes	Demerec, M.	Studies of the streptomycin-resistance system of mutations in E. coli.	1951	Genetics 36(6): 585-597	broth	streptomycin25				included							440000000
Turse_et_al_2011_01	1	16.3	median	Bacteria	Brucella abortus	S2308	uracil_auxotroph	no	Turse, J.E., Pei, J. and Ficht, T.A.	Lipopolysaccharide-deficient Brucella variants arise spontaneously during infection	2011	Frontiers in microbiology 2: 54	TSB	uracil50				included							50000000
Turse_et_al_2011_02	1	74.8	median	Bacteria	Brucella melitensis	16M	uracil_auxotroph	no	Turse, J.E., Pei, J. and Ficht, T.A.	Lipopolysaccharide-deficient Brucella variants arise spontaneously during infection	2011	Frontiers in microbiology 2: 54	TSB	uracil50				included							50000000
Demerec_&_Fano_1945_01	1	86.6657	p0	Bacteria	Escherichia coli	B	wild-type	yes	Demerec, M. and Fano, U.	Bacteriophage-Resistant Mutants in Escherichia Coli	1945	Genetics 30(2): 119-136	nutrient_broth	phage_T3				included							29000000
Demerec_&_Fano_1945_02	1	48.0429	p0	Bacteria	Escherichia coli	B	wild-type	yes	Demerec, M. and Fano, U.	Bacteriophage-Resistant Mutants in Escherichia Coli	1945	Genetics 30(2): 119-136	nutrient_broth	phage_T3				included							67000000
Demerec_&_Fano_1945_03	1	24.9458	p0	Bacteria	Escherichia coli	B	wild-type	yes	Demerec, M. and Fano, U.	Bacteriophage-Resistant Mutants in Escherichia Coli	1945	Genetics 30(2): 119-136	nutrient_broth	phage_T3				included							54000000
Demerec_&_Fano_1945_04	1	66.4665	p0	Bacteria	Escherichia coli	B	wild-type	yes	Demerec, M. and Fano, U.	Bacteriophage-Resistant Mutants in Escherichia Coli	1945	Genetics 30(2): 119-136	nutrient_broth	phage_T3				included							38000000
Demerec_&_Fano_1945_05	1	109.4641	p0	Bacteria	Escherichia coli	B	wild-type	yes	Demerec, M. and Fano, U.	Bacteriophage-Resistant Mutants in Escherichia Coli	1945	Genetics 30(2): 119-136	nutrient_broth	phage_T3				included							7500000
Demerec_&_Fano_1945_06	1	132.5165	p0	Bacteria	Escherichia coli	B	wild-type	yes	Demerec, M. and Fano, U.	Bacteriophage-Resistant Mutants in Escherichia Coli	1945	Genetics 30(2): 119-136	nutrient_broth	phage_T3				included							16000000
Demerec_&_Fano_1945_07	1	49.221	p0	Bacteria	Escherichia coli	B	wild-type	yes	Demerec, M. and Fano, U.	Bacteriophage-Resistant Mutants in Escherichia Coli	1945	Genetics 30(2): 119-136	nutrient_broth	phage_T3				included							36000000
Demerec_&_Fano_1945_10	1	8.7039	p0	Bacteria	Escherichia coli	B	wild-type	yes	Demerec, M. and Fano, U.	Bacteriophage-Resistant Mutants in Escherichia Coli	1945	Genetics 30(2): 119-136	nutrient_broth	phage_T1				included							16000000
Demerec_&_Fano_1945_11	1	4.8556	p0	Bacteria	Escherichia coli	B	wild-type	yes	Demerec, M. and Fano, U.	Bacteriophage-Resistant Mutants in Escherichia Coli	1945	Genetics 30(2): 119-136	nutrient_broth	phage_T1				included							24000000
Demerec_&_Fano_1945_12	1	16.5111	p0	Bacteria	Escherichia coli	B	wild-type	yes	Demerec, M. and Fano, U.	Bacteriophage-Resistant Mutants in Escherichia Coli	1945	Genetics 30(2): 119-136	nutrient_broth	phage_T1				included							54000000
Demerec_&_Fano_1945_13	1	10.194	p0	Bacteria	Escherichia coli	B	wild-type	yes	Demerec, M. and Fano, U.	Bacteriophage-Resistant Mutants in Escherichia Coli	1945	Genetics 30(2): 119-136	nutrient_broth	phage_T1				included							72000000
Demerec_&_Fano_1945_14	1	9.4953	p0	Bacteria	Escherichia coli	B	wild-type	yes	Demerec, M. and Fano, U.	Bacteriophage-Resistant Mutants in Escherichia Coli	1945	Genetics 30(2): 119-136	nutrient_broth	phage_T1				included							120000000
Demerec_&_Fano_1945_15	1	18.0659	p0	Bacteria	Escherichia coli	B	wild-type	yes	Demerec, M. and Fano, U.	Bacteriophage-Resistant Mutants in Escherichia Coli	1945	Genetics 30(2): 119-136	nutrient_broth	phage_T1				included							23000000
Demerec_&_Fano_1945_16	1	3.2815	p0	Bacteria	Escherichia coli	B	wild-type	yes	Demerec, M. and Fano, U.	Bacteriophage-Resistant Mutants in Escherichia Coli	1945	Genetics 30(2): 119-136	nutrient_broth	phage_T1				included							68000000
Demerec_&_Fano_1945_17	1	9.0129	p0	Bacteria	Escherichia coli	B	wild-type	yes	Demerec, M. and Fano, U.	Bacteriophage-Resistant Mutants in Escherichia Coli	1945	Genetics 30(2): 119-136	nutrient_broth	phage_T1				included							38000000
Demerec_&_Fano_1945_18	1	4.5144	p0	Bacteria	Escherichia coli	B	wild-type	yes	Demerec, M. and Fano, U.	Bacteriophage-Resistant Mutants in Escherichia Coli	1945	Genetics 30(2): 119-136	nutrient_broth	phage_T1				included							36000000
Demerec_&_Fano_1945_19	1	13.2028	p0	Bacteria	Escherichia coli	B	wild-type	yes	Demerec, M. and Fano, U.	Bacteriophage-Resistant Mutants in Escherichia Coli	1945	Genetics 30(2): 119-136	nutrient_broth	phage_T1				included							51000000
Demerec_&_Fano_1945_23	1	100.3307	p0	Bacteria	Escherichia coli	B	wild-type	yes	Demerec, M. and Fano, U.	Bacteriophage-Resistant Mutants in Escherichia Coli	1945	Genetics 30(2): 119-136	nutrient_broth	phage_T4				included							22000000
Demerec_&_Fano_1945_24	1	53.0066	p0	Bacteria	Escherichia coli	B	wild-type	yes	Demerec, M. and Fano, U.	Bacteriophage-Resistant Mutants in Escherichia Coli	1945	Genetics 30(2): 119-136	nutrient_broth	phage_T4				included							40000000
Demerec_&_Fano_1945_25	1	85.9981	p0	Bacteria	Escherichia coli	B	wild-type	yes	Demerec, M. and Fano, U.	Bacteriophage-Resistant Mutants in Escherichia Coli	1945	Genetics 30(2): 119-136	nutrient_broth	phage_T4				included							14000000
Demerec_&_Fano_1945_27	1	9.4311	p0	Bacteria	Escherichia coli	B	wild-type	yes	Demerec, M. and Fano, U.	Bacteriophage-Resistant Mutants in Escherichia Coli	1945	Genetics 30(2): 119-136	nutrient_broth	phage_T5				included							10000000
Demerec_&_Fano_1945_28	1	5.7762	p0	Bacteria	Escherichia coli	B	wild-type	yes	Demerec, M. and Fano, U.	Bacteriophage-Resistant Mutants in Escherichia Coli	1945	Genetics 30(2): 119-136	nutrient_broth	phage_T5				included							120000000
Demerec_&_Fano_1945_29	1	5.9831	p0	Bacteria	Escherichia coli	B	wild-type	yes	Demerec, M. and Fano, U.	Bacteriophage-Resistant Mutants in Escherichia Coli	1945	Genetics 30(2): 119-136	nutrient_broth	phage_T5				included							72000000
Demerec_&_Fano_1945_30	1	1.5527	p0	Bacteria	Escherichia coli	B	wild-type	yes	Demerec, M. and Fano, U.	Bacteriophage-Resistant Mutants in Escherichia Coli	1945	Genetics 30(2): 119-136	nutrient_broth	phage_T5				included							120000000
Demerec_&_Fano_1945_31	1	32.4308	p0	Bacteria	Escherichia coli	B	wild-type	yes	Demerec, M. and Fano, U.	Bacteriophage-Resistant Mutants in Escherichia Coli	1945	Genetics 30(2): 119-136	nutrient_broth	phage_T5				included							71000000
Demerec_&_Fano_1945_32	1	5.1395	p0	Bacteria	Escherichia coli	B	wild-type	yes	Demerec, M. and Fano, U.	Bacteriophage-Resistant Mutants in Escherichia Coli	1945	Genetics 30(2): 119-136	nutrient_broth	phage_T5				included							41000000
Demerec_&_Fano_1945_36	1	44.3465	p0	Bacteria	Escherichia coli	B	wild-type	yes	Demerec, M. and Fano, U.	Bacteriophage-Resistant Mutants in Escherichia Coli	1945	Genetics 30(2): 119-136	nutrient_broth	phage_T6				included							25000000
Demerec_&_Fano_1945_37	1	57.81	p0	Bacteria	Escherichia coli	B	wild-type	yes	Demerec, M. and Fano, U.	Bacteriophage-Resistant Mutants in Escherichia Coli	1945	Genetics 30(2): 119-136	nutrient_broth	phage_T6				included							46000000
Demerec_&_Fano_1945_38	1	115.2205	p0	Bacteria	Escherichia coli	B	wild-type	yes	Demerec, M. and Fano, U.	Bacteriophage-Resistant Mutants in Escherichia Coli	1945	Genetics 30(2): 119-136	nutrient_broth	phage_T6				included							26000000
Demerec_&_Fano_1945_39	1	114.6641	p0	Bacteria	Escherichia coli	B	wild-type	yes	Demerec, M. and Fano, U.	Bacteriophage-Resistant Mutants in Escherichia Coli	1945	Genetics 30(2): 119-136	nutrient_broth	phage_T7				included							21000000
Demerec_&_Fano_1945_40	1	47.428	p0	Bacteria	Escherichia coli	B	wild-type	yes	Demerec, M. and Fano, U.	Bacteriophage-Resistant Mutants in Escherichia Coli	1945	Genetics 30(2): 119-136	nutrient_broth	phage_T7				included							40000000
Demerec_&_Fano_1945_41	1	43.6914	p0	Bacteria	Escherichia coli	B	wild-type	yes	Demerec, M. and Fano, U.	Bacteriophage-Resistant Mutants in Escherichia Coli	1945	Genetics 30(2): 119-136	nutrient_broth	phage_T7				included							45000000
Demerec_1951_01	1	0.7732	p0	Bacteria	Escherichia coli	B/r	wild-type	yes	Demerec, M.	Studies of the streptomycin-resistance system of mutations in E. coli.	1951	Genetics 36(6): 585-597	broth	streptomycin25				included							1350000000
Demerec_1951_02	1	1.2695	p0	Bacteria	Escherichia coli	B/r	wild-type	yes	Demerec, M.	Studies of the streptomycin-resistance system of mutations in E. coli.	1951	Genetics 36(6): 585-597	broth	streptomycin25				included							480000000
Kurthkoti_et_al_2008_01	1	0.183	mean	Bacteria	Mycobacterium smegmatis	mc2155	wild-type	no	Kurthkoti, K., Kumar, P., Jain, R., and Varshney, U.	Important role of the nucleotide excision repair pathway in Mycobacterium smegmatis in conferring protection against commonly encountered DNA-damaging agents	2008	Microbiology 154(9): 2776-2785	7H9	rifampicin100				included							4450000000
Kurthkoti_et_al_2010_01	1	0.21	mean	Bacteria	Mycobacterium smegmatis	mc2155	wild-type	no	Kurthkoti, K., Srinath, T., Kumar, P., Malshetty, V.S., Sang, P.B., Jain, R., Manjunath, R. and Varshney, U.	A distinct physiological role of MutY in mutation prevention in mycobacteria.	2010	Microbiology 156(1): 88-93	7H9	rifampicin100				included							3650000000
Luria & Delbrück 1943_01	1	18	mean	Bacteria	Escherichia coli	B	wild-type	no	Luria, S.E. and Delbrück, M.	Mutations of Bacteria from Virus Sensitivity to Virus Resistance	1943	Genetics 28(6): 491-511	nutrient_broth	phage_T1				included							3400000000
Luria & Delbrück 1943_02	1	14	mean	Bacteria	Escherichia coli	B	wild-type	no	Luria, S.E. and Delbrück, M.	Mutations of Bacteria from Virus Sensitivity to Virus Resistance	1943	Genetics 28(6): 491-511	nutrient_broth	phage_T1				included							4000000000
Luria & Delbrück 1943_03	1	41	mean	Bacteria	Escherichia coli	B	wild-type	no	Luria, S.E. and Delbrück, M.	Mutations of Bacteria from Virus Sensitivity to Virus Resistance	1943	Genetics 28(6): 491-511	nutrient_broth	phage_T1				included							4000000000
Luria & Delbrück 1943_04	1	21	mean	Bacteria	Escherichia coli	B	wild-type	no	Luria, S.E. and Delbrück, M.	Mutations of Bacteria from Virus Sensitivity to Virus Resistance	1943	Genetics 28(6): 491-511	nutrient_broth	phage_T1				included							2900000000
Luria & Delbrück 1943_05	1	11	mean	Bacteria	Escherichia coli	B	wild-type	no	Luria, S.E. and Delbrück, M.	Mutations of Bacteria from Virus Sensitivity to Virus Resistance	1943	Genetics 28(6): 491-511	asparagin-glucose_synthetic_medium	phage_T1				included							2800000000
Luria & Delbrück 1943_06	1	30	mean	Bacteria	Escherichia coli	B	wild-type	no	Luria, S.E. and Delbrück, M.	Mutations of Bacteria from Virus Sensitivity to Virus Resistance	1943	Genetics 28(6): 491-511	asparagin-glucose_synthetic_medium	phage_T1				included							2500000000
Luria & Delbrück 1943_07	1	33	mean	Bacteria	Escherichia coli	B	wild-type	no	Luria, S.E. and Delbrück, M.	Mutations of Bacteria from Virus Sensitivity to Virus Resistance	1943	Genetics 28(6): 491-511	nutrient_broth	phage_T1				included							550000000
Luria & Delbrück 1943_08	1	30	mean	Bacteria	Escherichia coli	B	wild-type	no	Luria, S.E. and Delbrück, M.	Mutations of Bacteria from Virus Sensitivity to Virus Resistance	1943	Genetics 28(6): 491-511	nutrient_broth	phage_T1				included							3200000000
Luria & Delbrück 1943_09	1	23	mean	Bacteria	Escherichia coli	B	wild-type	no	Luria, S.E. and Delbrück, M.	Mutations of Bacteria from Virus Sensitivity to Virus Resistance	1943	Genetics 28(6): 491-511	asparagin-glucose_synthetic_medium	phage_T1				included							1400000000
Luria & Delbrück 1943_10	1	4.58	p0	Bacteria	Escherichia coli	B	wild-type	yes	Luria, S.E. and Delbrück, M.	Mutations of Bacteria from Virus Sensitivity to Virus Resistance	1943	Genetics 28(6): 491-511	asparagin-glucose_synthetic_medium	phage_T1				included							1200000000
Malshetty_et_al_2010_01	1	0.141	mean	Bacteria	Mycobacterium smegmatis	mc2155	wild-type	no	Malshetty, V.S., Jain, R., Srinath, T., Kurthkoti, K. and Varshney, U.	Synergistic effects of UdgB and Ung in mutation prevention and protection against commonly encountered DNA damaging agents in Mycobacterium smegmatis.	2010	Microbiology 156(3): 940-949	7H9	rifampicin100				included							4300000000
Monti_et_al_2012_04	1	6.1	mss	Bacteria	Pseudomonas aeruginosa	PAO1	wild-type	no	Monti, M.R., Miguel, V., Borgogno, M.V. and Argaraña, C.E.	Functional analysis of the interaction between the mismatch repair protein MutS and the replication processivity factor β clamp in Pseudomonas aeruginosa.	2012	DNA Repair 11(5): 463-469	LB	rifampicin100				included							1000000000
Monti_et_al_2012_06	1	23.7	mss	Bacteria	Pseudomonas aeruginosa	PAO1	wild-type	no	Monti, M.R., Miguel, V., Borgogno, M.V. and Argaraña, C.E.	Functional analysis of the interaction between the mismatch repair protein MutS and the replication processivity factor β clamp in Pseudomonas aeruginosa.	2012	DNA Repair 11(5): 463-469	LB	ciprofloxacin0.5				included							1000000000
Newcombe_&_Hawirko_1949_01	1	0.1103	p0	Bacteria	Escherichia coli	B/r	wild-type	yes	Newcombe, H.R. and Hawkiro, R.	SPONTANEOUS MUTATION TO STREPTOMYCIN RESISTANCE AND DEPENDENCE IN ESCHERICHIA COLI	1949	Journal of Bacteriology 57(5): 565-572	Difco_nutrient_broth	streptomycin38.4				included							370000000
Newcombe_&_Hawirko_1949_02	1	0.1408	p0	Bacteria	Escherichia coli	B/r	wild-type	yes	Newcombe, H.R. and Hawkiro, R.	SPONTANEOUS MUTATION TO STREPTOMYCIN RESISTANCE AND DEPENDENCE IN ESCHERICHIA COLI	1949	Journal of Bacteriology 57(5): 565-572	Difco_nutrient_broth	streptomycin38.4				included							290000000
Newcombe_&_Hawirko_1949_03	1	0.0949	p0	Bacteria	Escherichia coli	B/r	wild-type	yes	Newcombe, H.R. and Hawkiro, R.	SPONTANEOUS MUTATION TO STREPTOMYCIN RESISTANCE AND DEPENDENCE IN ESCHERICHIA COLI	1949	Journal of Bacteriology 57(5): 565-572	Difco_nutrient_broth	streptomycin38.4				included							430000000
Newcombe_&_Hawirko_1949_04	1	0.1702	p0	Bacteria	Escherichia coli	B/r	wild-type	yes	Newcombe, H.R. and Hawkiro, R.	SPONTANEOUS MUTATION TO STREPTOMYCIN RESISTANCE AND DEPENDENCE IN ESCHERICHIA COLI	1949	Journal of Bacteriology 57(5): 565-572	Difco_nutrient_broth	streptomycin38.4				included							490000000
Newcombe_&_Hawirko_1949_05	1	0.1199	p0	Bacteria	Escherichia coli	B/r	wild-type	yes	Newcombe, H.R. and Hawkiro, R.	SPONTANEOUS MUTATION TO STREPTOMYCIN RESISTANCE AND DEPENDENCE IN ESCHERICHIA COLI	1949	Journal of Bacteriology 57(5): 565-572	Difco_nutrient_broth	streptomycin38.4				included							240000000
Newcombe_&_Hawirko_1949_06	1	0.1199	p0	Bacteria	Escherichia coli	B/r	wild-type	yes	Newcombe, H.R. and Hawkiro, R.	SPONTANEOUS MUTATION TO STREPTOMYCIN RESISTANCE AND DEPENDENCE IN ESCHERICHIA COLI	1949	Journal of Bacteriology 57(5): 565-572	Difco_nutrient_broth	streptomycin38.4				included							240000000
Newcombe_&_Hawirko_1949_07	1	0.0822	p0	Bacteria	Escherichia coli	B/r	wild-type	yes	Newcombe, H.R. and Hawkiro, R.	SPONTANEOUS MUTATION TO STREPTOMYCIN RESISTANCE AND DEPENDENCE IN ESCHERICHIA COLI	1949	Journal of Bacteriology 57(5): 565-572	Difco_nutrient_broth	streptomycin38.4				included							350000000
Newcombe_&_Hawirko_1949_08	1	0.0188	p0	Bacteria	Escherichia coli	B/r	wild-type	yes	Newcombe, H.R. and Hawkiro, R.	SPONTANEOUS MUTATION TO STREPTOMYCIN RESISTANCE AND DEPENDENCE IN ESCHERICHIA COLI	1949	Journal of Bacteriology 57(5): 565-572	Difco_nutrient_broth	streptomycin38.4				included							330000000
Newcombe_1948_01	1	11.3	mss	Bacteria	Escherichia coli	B/r	wild-type	yes	Newcombe, H.B.	Delayed Phenotypic Expression of Spontaneous Mutations in Escherichia Coli	1948	Genetics 33(5): 447-476	broth	phage_T1				included							1550000000
Newcombe_1948_02	1	4.27	mss	Bacteria	Escherichia coli	B/r	wild-type	yes	Newcombe, H.B.	Delayed Phenotypic Expression of Spontaneous Mutations in Escherichia Coli	1948	Genetics 33(5): 447-476	broth	phage_T1				included							2300000000
Newcombe_1948_03	1	6.74	mss	Bacteria	Escherichia coli	B/r	wild-type	yes	Newcombe, H.B.	Delayed Phenotypic Expression of Spontaneous Mutations in Escherichia Coli	1948	Genetics 33(5): 447-476	broth	phage_T1				included							1250000000
Newcombe_1948_04	1	7.36	mss	Bacteria	Escherichia coli	B/r	wild-type	yes	Newcombe, H.B.	Delayed Phenotypic Expression of Spontaneous Mutations in Escherichia Coli	1948	Genetics 33(5): 447-476	broth	phage_T1				included							1400000000
Newcombe_1948_05	1	6.49	mss	Bacteria	Escherichia coli	B/r	wild-type	yes	Newcombe, H.B.	Delayed Phenotypic Expression of Spontaneous Mutations in Escherichia Coli	1948	Genetics 33(5): 447-476	broth	phage_T1				included							2100000000
Newcombe_1948_06	1	7.92	mss	Bacteria	Escherichia coli	B/r	wild-type	yes	Newcombe, H.B.	Delayed Phenotypic Expression of Spontaneous Mutations in Escherichia Coli	1948	Genetics 33(5): 447-476	broth	phage_T1				included							1850000000
Newcombe_1948_07	1	7.58	mss	Bacteria	Escherichia coli	B/r	wild-type	yes	Newcombe, H.B.	Delayed Phenotypic Expression of Spontaneous Mutations in Escherichia Coli	1948	Genetics 33(5): 447-476	broth	phage_T1				included							1600000000
Newcombe_1948_08	1	7.49	mss	Bacteria	Escherichia coli	B/r	wild-type	yes	Newcombe, H.B.	Delayed Phenotypic Expression of Spontaneous Mutations in Escherichia Coli	1948	Genetics 33(5): 447-476	broth	phage_T1				included							1900000000
Watson_et_al_2004_01	1	1.37	median	Bacteria	Haemophilus influenzae	R652	wild-type	no	Watson Jr., M.E., Burns, J.L. and Smith, A.L.	Hypermutable Haemophilus influenzae with mutations in mutS are found in cystic fibrosis sputum	2004	Microbiology 150: 2947-2958	sBHI_broth	rifampicin25				included							10000000000
Watson_et_al_2004_02	1	1.51	median	Bacteria	Haemophilus influenzae	R652	wild-type	no	Watson Jr., M.E., Burns, J.L. and Smith, A.L.	Hypermutable Haemophilus influenzae with mutations in mutS are found in cystic fibrosis sputum	2004	Microbiology 150: 2947-2958	sBHI_broth	nalidixic_acid14				included							10000000000
CH04_01	2a	7.36788807		Bacteria	Escherichia coli	MG1655	MG1655						Glc80	rifampicin50	CH	CH4	116	included	1	80		10150	97721354.2	3635613611	104166667	1596966.67			13.2329784	108.819039	72236.260805	0.72	0.33963807	16	12.6404	3.2418			0	7	0	1	0	1	2	0	5	0	0
CH04_02	2a	12.3465516		Bacteria	Escherichia coli	MG1655	MG1655						Glc80	rifampicin50	CH	CH4	116	included	1	80		13250	89903645.8	3291282413	95833333.3	1618592.33			12.7281715	113.134867	90956.197084	1.11	0.2963462	16	20.0431	6.1537			2	1	2	3	1	0	5	1	1	0	1
CH04_03	2a	5.90407698		Bacteria	Escherichia coli	MG1655	MG1655						Glc250	rifampicin50	CH	CH4	116	included	1	250		12850	240003646	5523585589	255833333	4751952.33			14.1890003	101.487065	97592.024027	1.417	0.28340595	15	9.4117	3.0464			11	3	5	1	1	1	7	0	2	0	1
CH06_01	2a	9.24852376		Bacteria	Escherichia coli	MG1655	MG1655						Glc250	rifampicin50	CH	CH6	117	included	1	250		12400	231928906	45297438.5	255833333	2654302			14.1910549	101.472372	94187.140148	2.145	0.24870863	15	14.0489	5.2388			17	0	3	2	4	8	6	2	7	7	4
CH06_02	2a	7.97031285		Bacteria	Escherichia coli	MG1655	MG1655						Glc250	rifampicin50	CH	CH6	117	included	1	250		8350	248798264	103628768	296666667	6555730.33			14.8628407	96.8859204	66228.509081	1.983	0.25493755	15	12.2146	4.441			0	3	2	5	1	27	2	5	2	4	3
CH07_01	2a	21.4815748		Bacteria	Escherichia coli	MG1655	MG1655						Glc80	rifampicin50	CH	CH7	118	included	1	80		8900	105346094	10271413.8	117500000	2026838.33			13.530972	106.42251	64665.72427	2.263	0.2445484	15	32.4383	12.302			11	0	3	4	4	3	3	4	3	33	9
CH07_02	2a	18.773113		Bacteria	Escherichia coli	MG1655	MG1655						Glc80	rifampicin50	CH	CH7	118	included	1	80		10250	102220660	16995794.4	110833333	2338586			13.2837753	108.402918	73208.182596	1.919	0.24195969	17	28.2885	10.8414			1	4	2	1	3	3	4	5	5	6	0
CH07_03	2a	12.4807907		Bacteria	Escherichia coli	MG1655	MG1655						Glc250	rifampicin50	CH	CH7	118	included	1	250		12100	234600521	28907479.3	261666667	6743596.33			14.2429115	101.102924	92222.087444	2.928	0.21832638	16	18.1405	7.6486			7	12	2	11	23	3	7	8	6	5	3
CH07_04	2a	11.277481		Bacteria	Escherichia coli	MG1655	MG1655						Glc250	rifampicin50	CH	CH7	118	included	1	250		11250	272844618	92698724.4	295833333	7680312.33			14.565867	98.8612627	87559.917759	3.077	0.22198841	15	16.4805	6.8469			5	1	2	12	7	14	4	9	7	8	6
HR033_01	2a	0.53487805		Bacteria	Escherichia coli	MG1655	MG1655						Glc80	nalidixic_acid30	HR	HR33	140	included	10	80		76500	1366666667	232289331	136666667	2937754.67			14.1248421	101.948042	578541.76531	0.731	0.34910533	15	0.9285	0.2289			0	2	1	0	1	1	0	0	3	0	1
HR033_02	2a	0.4		Bacteria	Escherichia coli	MG1655	MG1655						Glc125	nalidixic_acid30	HR	HR33	140	included	10	125		95000	2200000000	350000000	220000000	4023593.67			14.4992165	99.3157114	736229.64279	0.88	0.32928991	15	0.6683	0.1869			0	1	2	1	0	2	1	0	6	2	0
HR033_03	2a	0.54475073		Bacteria	Escherichia coli	MG1655	MG1655						Glc250	nalidixic_acid30	HR	HR33	140	included	10	250		90000	2841666667	477187943	284166667	5040186.67			14.9464528	96.3439298	717601.91236	1.548	0.27562119	15	0.8592	0.2871			0	75	2	1	2	11	20	4	0	0	4
HR033_04	2a	0.83284768		Bacteria	Escherichia coli	MG1655	MG1655						Glc80	nalidixic_acid30	HR	HR33	140	included	10	80		92500	1258333333	144337567	125833333	3148129.33			13.7317013	104.866831	681367.55552	1.048	0.31165683	15	1.3875	0.3972			0	3	1	5	1	0	2	0	8	1	4
HR033_05	2a	0.63680672		Bacteria	Escherichia coli	MG1655	MG1655						Glc125	nalidixic_acid30	HR	HR33	140	included	10	125		89000	1983333333	166458203	198333333	4286704			14.4437623	99.6970159	687263.74258	1.263	0.29386537	15	1.0295	0.3192			4	0	0	0	2	0	38	3	24	2	1
HR033_06	2a	0.44899225		Bacteria	Escherichia coli	MG1655	MG1655						Glc250	nalidixic_acid30	HR	HR33	140	included	10	250		87500	3225000000	139194109	322500000	5627190			15.1696566	94.9263412	707432.35592	1.448	0.28148053	15	0.7139	0.2329			0	0	0	28	12	1	11	12	0	5	1
HR034_01	2a	1.266		Bacteria	Escherichia coli	MG1655	MG1655						Glc80	nalidixic_acid30	HR	HR34	141	included	10	80		76500	833333333	14433756.7	83333333.3	3063316.42			13.4111463	107.373372	551253.07589	1.055	0.31100397	15	2.0937	0.6049			0	0	10	1	2	1	1	1	0	2	2
HR034_02	2a	0.61068493		Bacteria	Escherichia coli	MG1655	MG1655						Glc125	nalidixic_acid30	HR	HR34	141	included	10	125		81000	1216666667	255359224	121666667	3907721.58			13.8746525	103.786383	602444.11713	0.743	0.34731935	15	1.0578	0.2627			3	0	1	0	0	0	0	7	2	0	0
HR034_03	2a	0.45666667		Bacteria	Escherichia coli	MG1655	MG1655						Glc250	nalidixic_acid30	HR	HR34	141	included	10	250		81000	2700000000	263391344	270000000	6859470.92			15.024678	95.8423204	649009.23884	1.233	0.2960991	15	0.7405	0.2275			1	2	1	5	1	6	1	2	0	0	1
HR034_04	2a	0.96		Bacteria	Escherichia coli	MG1655	MG1655						Glc80	nalidixic_acid30	HR	HR34	141	included	10	80		76500	816666667	166458203	81666666.7	3103238.58			13.382	107.607234	550138.66351	0.784	0.34149229	15	1.6508	0.4201			1	0	1	1	1	2	0	0	0	0	1
HR034_05	2a	0.25714286		Bacteria	Escherichia coli	MG1655	MG1655						Glc125	nalidixic_acid30	HR	HR34	141	included	10	125		77000	1575000000	180277564	157500000	4283844.5			14.3201339	100.557719	589840.27272	0.405	0.42047689	15	0.4856	0.0883			0	0	0	0	1	0	4	0	1	0	0
HR034_06	2a	0.46819048		Bacteria	Escherichia coli	MG1655	MG1655						Glc250	nalidixic_acid30	HR	HR34	141	included	10	250		64500	2625000000	288314065	262500000	5707027.5			15.3126587	94.0398415	526090.01682	1.229	0.29640233	15	0.7595	0.2331			1	0	3	0	3	1	0	2	4	1	3
HR035_01	2a	15.6104628		Bacteria	Escherichia coli	MG1655	MG1655						Glc80	rifampicin50	HR	HR35	127	included	1	80		9800	82444704.9	8433095.77	85833333.3	1996872			13.0383575	110.443359	68792.069803	1.287	0.29212802	15	25.1793	7.8633			7	0	108	3	9	0	2	1	1	1	0
HR035_02	2a	10.7881722		Bacteria	Escherichia coli	MG1655	MG1655						Glc125	rifampicin50	HR	HR35	127	included	1	125		8850	127269010	37278233	132500000	2467467			13.8118442	104.258344	65544.787149	1.373	0.28623599	15	17.2635	5.5233			5	1	0	2	4	0	6	4	0	1	1
HR035_03	2a	6.38240689		Bacteria	Escherichia coli	MG1655	MG1655						Glc250	rifampicin50	HR	HR35	127	included	1	250		10950	220919792	50427343.8	230000000	5044190			14.3003042	100.697159	83771.338042	1.41	0.33146351	11	10.8732	2.8758			2	1	0	33	7	1	2	0	5	1	7
HR035_04	2a	15.3076291		Bacteria	Escherichia coli	MG1655	MG1655						Glc80	rifampicin50	HR	HR35	127	included	1	80		9100	72839496.5	9704746.83	75833333.3	1693871.67			12.9665668	111.05484	63551.887451	1.115	0.31635921	14	25.4929	7.2033			2	1	0	1	0	4	2	1	9	2	2
HR035_05	2a	9.75697644		Bacteria	Escherichia coli	MG1655	MG1655						Glc125	rifampicin50	HR	HR35	127	included	1	125		10550	130470747	13225340.6	135833333	2654377			13.5941957	105.927561	76987.685515	1.273	0.30342483	14	15.9762	4.7623			2	2	2	0	0	11	2	3	0	4	3
HR035_06	2a	22.9080094		Bacteria	Escherichia coli	MG1655	MG1655						Glc80	rifampicin50	HR	HR35	128	included	1	80		10550	75126562.5	4197516.88	77500000	1768833.67			12.7978644	112.518773	72789.07531	1.721	0.26657504	15	35.6834	12.3731			6	1	6	5	2	10	0	1	2	0	1
HR035_07	2a	9.57422325		Bacteria	Escherichia coli	MG1655	MG1655						Glc125	rifampicin50	HR	HR35	128	included	1	125		10600	127634375	25223937.2	131666667	3406843.33			13.555665	106.22865	77148.425275	1.222	0.29693612	15	15.5426	4.7587			3	3	1	1	4	0	16	0	10	0	0
HR035_08	2a	5.55761453		Bacteria	Escherichia coli	MG1655	MG1655						Glc250	rifampicin50	HR	HR35	128	included	1	250		9400	231034375	21855769.9	238333333	5630653.33			14.5850872	98.730983	73251.491517	1.284	0.3026036	14	9.0902	2.7189			30	3	102	2	1	1	0	1	0	0	1
HR035_09	2a	15.0503919		Bacteria	Escherichia coli	MG1655	MG1655						Glc80	rifampicin50	HR	HR35	128	included	1	80		10100	61393750	12436115.4	63333333.3	1817432.67			12.5695208	114.56284	68532.063469	0.924	0.32426777	15	25.3215	6.9238			2	8	1	1	3	0	0	0	1	2	9
HR035_10	2a	4.54952014		Bacteria	Escherichia coli	MG1655	MG1655						Glc250	rifampicin50	HR	HR35	128	included	1	250		11100	253653125	49921243.9	261666667	5247223.33			14.4800096	99.4474476	85916.046157	1.154	0.29273946	16	7.3443	2.2878			2	4	4	2	0	0	0	86	1	2	0
HR035_11	2a	18.8963168		Bacteria	Escherichia coli	MG1655	MG1655						Glc80	rifampicin50	HR	HR35	129	included	1	80		10550	78480902.8	15676548.1	83333333.3	1522554.33			12.8608829	111.967429	73121.241262	1.483	0.30009237	13	30.8048	9.3097			5	9	3	0	2	2	0	0	5	8	7
HR035_12	2a	17.2892379		Bacteria	Escherichia coli	MG1655	MG1655						Glc125	rifampicin50	HR	HR35	129	included	1	125		9400	125569444	27288341.4	133333333	2202226.33			13.7054652	105.067576	69118.416849	2.171	0.26614393	13	26.915	9.3491			0	4	7	4	3	35	3	4	3	7	4
HR035_13	2a	6.53077674		Bacteria	Escherichia coli	MG1655	MG1655						Glc250	rifampicin50	HR	HR35	129	included	1	250		8400	237797135	10789340.3	252500000	5554860			14.7889825	97.369782	66314.951828	1.553	0.28500538	14	10.4333	3.355			2	87	3	6	7	8	2	1	25	1	0
HR035_14	2a	18.9475081		Bacteria	Escherichia coli	MG1655	MG1655						Glc125	rifampicin50	HR	HR35	129	included	1	125		9950	111835287	48280109.3	118750000	2197650			13.4563194	107.012918	71923.577377	2.119	0.25842875	14	29.1803	10.4597			11	3	8	4	2	8	0	4	2	1	10
HR035_15	2a	9.15594431		Bacteria	Escherichia coli	MG1655	MG1655						Glc250	rifampicin50	HR	HR35	129	included	1	250		10500	240936372	17671278.4	255833333	5646510			14.4859752	99.4064932	81303.248358	2.206	0.26480652	13	14.227	4.9689			4	11	13	14	0	6	2	9	0	18	5
HR035_16	2a	31.3059838		Bacteria	Escherichia coli	MG1655	MG1655						Glc80	rifampicin50	HR	HR35	130	included	1	80		10200	63118923.6	11298877.7	71666666.7	1836735			12.5952877	114.328472	69341.912604	1.976	0.26417954	14	39.089	13.681			1	0	3	5	6	5	5	2	7	1	3
HR035_17	2a	12.3249035		Bacteria	Escherichia coli	MG1655	MG1655						Glc125	rifampicin50	HR	HR35	130	included	1	125		10250	112292969	14438318.4	127500000	3470554.67			13.4193561	107.307682	73902.764732	1.384	0.29553859	14	17.8592	5.4996			1	0	3	0	9	8	6	0	0	6	5
HR035_18	2a	7.2167974		Bacteria	Escherichia coli	MG1655	MG1655						Glc250	rifampicin50	HR	HR35	130	included	1	250		9550	200365885	51918218.7	227500000	5643803.33			14.3567766	100.301066	73330.447078	1.446	0.28160311	15	9.6697	3.1531			0	0	0	2	3	62	1	2	2	6	9
HR035_19	2a	19.630689		Bacteria	Escherichia coli	MG1655	MG1655						Glc80	rifampicin50	HR	HR35	130	included	1	80		9750	75595920.1	13271958.3	85833333.3	2034186			12.9206185	111.449773	67867.486484	1.484	0.30002865	13	21.3169	6.74			3	5	3	1	0	1	4	3	1	3	1
HR035_20	2a	8.24268656		Bacteria	Escherichia coli	MG1655	MG1655						Glc250	rifampicin50	HR	HR35	130	included	1	250		9900	206971354	15412760.4	235000000	6599670			14.3516431	100.336944	75992.544475	1.706	0.29886295	12	11.5242	3.5005			0	1	3	29	1	4	3	1	3	4	18
HR036_01	2a	0.89473684		Bacteria	Escherichia coli	MG1655	MG1655						Glc80	nalidixic_acid30	HR	HR36	142	included	10	80		80000	950000000	198431348	95000000	2932752.17			13.5356399	106.385809	581451.58005	0.85	0.33290744	15	1.522	0.4015			1	1	4	0	0	0	12	0	1	2	4
HR036_02	2a	0.91144509		Bacteria	Escherichia coli	MG1655	MG1655						Glc125	nalidixic_acid30	HR	HR36	142	included	10	125		84500	1441666667	150692844	144166667	3495109.75			14.0584268	102.429669	636237.38004	1.314	0.29022373	15	1.4664	0.4615			0	2	0	4	2	9	1	4	3	5	5
HR036_03	2a	0.46329114		Bacteria	Escherichia coli	MG1655	MG1655						Glc250	nalidixic_acid30	HR	HR36	142	included	10	250		84000	2633333333	242813371	263333333	5372165.25			14.9361413	96.410443	669328.7999	1.22	0.29708937	15	0.7522	0.2302			0	2	1	0	4	2	2	1	8	0	0
HR036_04	2a	0.73868852		Bacteria	Escherichia coli	MG1655	MG1655						Glc80	nalidixic_acid30	HR	HR36	142	included	10	80		89000	1016666667	123322072	101666667	2810206.5			13.4796819	106.827447	644375.74043	0.751	0.34614964	15	1.2777	0.3189			0	0	1	0	0	1	4	3	0	1	0
HR036_05	2a	0.84		Bacteria	Escherichia coli	MG1655	MG1655						Glc125	nalidixic_acid30	HR	HR36	142	included	10	125		88500	1450000000	25000000	145000000	3752946.42			14.0000159	102.857026	663770.96096	1.218	0.29724295	15	1.3642	0.4172			0	0	3	1	0	13	4	2	1	4	2
HR036_06	2a	0.56844291		Bacteria	Escherichia coli	MG1655	MG1655						Glc250	nalidixic_acid30	HR	HR36	142	included	10	250		80500	2408333333	643395938	240833333	4749876.67			14.8686868	96.8478267	638725.66879	1.369	0.28649917	15	0.91	0.2908			0	3	2	0	0	1	1	16	1	2	6
HR037_01	2a	1.40095694		Bacteria	Escherichia coli	MG1655	MG1655						Glc25	nalidixic_acid30	HR	HR37	143	included	10	25		101000	348333333	42006943.9	34833333.3	1001657.83			11.7518975	122.533403	644068.95304	0.488	0.39649546	15	2.5742	0.5192			0	3	1	0	0	2	0	3	0	0	0
HR037_03	2a	0.46247191		Bacteria	Escherichia coli	MG1655	MG1655						Glc125	nalidixic_acid30	HR	HR37	143	included	10	125		96000	1483333333	194186337	148333333	3476556.5			13.9154489	103.482109	715965.2443	0.686	0.35616264	15	0.8099	0.1938			4	0	1	0	0	0	0	3	2	0	0
HR037_04	2a	1.50340909		Bacteria	Escherichia coli	MG1655	MG1655						Glc25	nalidixic_acid30	HR	HR37	143	included	10	25		94000	293333333	23629078.1	29333333.3	1021655.19			11.6075926	124.056731	592657.58923	0.441	0.40934765	15	2.8035	0.5351			4	5	1	2	0	0	0	0	0	0	0
HR037_05	2a	0.54666667		Bacteria	Escherichia coli	MG1655	MG1655						Glc50	nalidixic_acid30	HR	HR37	143	included	10	50		92000	825000000	0	82500000	1788308.13			13.1304726	109.668558	650038.82829	0.451	0.40646658	15	3.0482	0.5891			1	0	0	1	3	0	0	0	2	0	1
HR037_06	2a	0.37665072		Bacteria	Escherichia coli	MG1655	MG1655						Glc125	nalidixic_acid30	HR	HR37	143	included	10	125		100500	1741666667	390779136	174166667	2964438.5			14.0809854	102.26557	757841.7081	0.656	0.36121498	15	0.6637	0.1555			0	1	1	0	0	1	0	0	2	1	7
HR038_01	2a	1.74943052		Bacteria	Escherichia coli	MG1655	MG1655						Glc25	nalidixic_acid30	HR	HR38	144	included	10	25		93000	365833333	34125992.1	36583333.3	1113277.63			11.9416682	120.586167	601865.32663	0.64	0.36403553	15	3.0931	0.716			3	0	1	4	2	0	0	5	1	0	0
HR038_02	2a	0.77023256		Bacteria	Escherichia coli	MG1655	MG1655						Glc50	nalidixic_acid30	HR	HR38	144	included	10	50		101000	716666667	166458203	71666666.7	1972663.74			12.7927312	112.563922	696584.25633	0.552	0.38139909	15	1.3905	0.2991			3	0	1	0	0	1	0	0	2	0	0
HR038_03	2a	0.55058824		Bacteria	Escherichia coli	MG1655	MG1655						Glc125	nalidixic_acid30	HR	HR38	144	included	10	125		127000	1558333333	450231422	155833333	3395640.25			13.5828877	106.015748	926053.42078	0.858	0.33192653	15	0.9354	0.2478			0	1	0	14	0	3	0	2	1	0	8
HR038_04	2a	0.5987152		Bacteria	Escherichia coli	MG1655	MG1655						Glc25	nalidixic_acid30	HR	HR38	144	included	10	25		55500	389166667	66442330.9	38916666.7	1137261.24			12.7756128	112.71475	382301.82358	0.233	0.50046458	15	1.2302	0.1574			0	0	0	48	0	0	1	0	0	0	4
HR038_05	2a	0.94029851		Bacteria	Escherichia coli	MG1655	MG1655						Glc50	nalidixic_acid30	HR	HR38	144	included	10	50		57500	558333333	14433756.7	55833333.3	1788488.61			13.2452771	108.717997	409573.64961	0.525	0.38747196	15	1.7097	0.3583			1	0	1	1	0	0	0	0	0	0	0
HR038_06	2a	0.63007143		Bacteria	Escherichia coli	MG1655	MG1655						Glc125	nalidixic_acid30	HR	HR38	144	included	10	125		46000	1400000000	281735692	140000000	3390809.25			14.8934334	96.6869061	365555.14148	0.8821	0.32904276	15	1.0654	0.2854			1	2	3	0	2	0	28	2	0	1	1
KF02_01	2a	10.6199912		Bacteria	Escherichia coli	MG1655	MG1655						Glc80	rifampicin50	KF	KF2	131	included	1	80		10900	162052865	122203212	197500000	3686666.67			13.8598488	103.897238	80988.993788	1.721	0.25811017	16	16.3481	5.8676			1	1	4	8	6	1	3	3	1	11	2
KF02_02	2a	7.88521126		Bacteria	Escherichia coli	MG1655	MG1655						Glc250	rifampicin50	KF	KF2	131	included	1	250		18700	343934983	146151975	419166667	6800000			14.16681	101.646031	141813.64011	2.712	0.22366079	16	11.5516	4.7669			8	3	3	1	5	4	7	25	11	4	14
KF04_01	2a	44.2646897		Bacteria	Escherichia coli	MG1655	MG1655						Glc70	rifampicin50	KF	KF4	132	included	1	70		17050	23969444	4677785.39	26666666.7	800000			10.457209	137.704047	97709.509702	1.061	0.29161596	17	71.3487	22.3286			6	1	2	1	0	1	0	2	1	6	4
KF04_02	2a	17.2795753		Bacteria	Escherichia coli	MG1655	MG1655						Glc80	rifampicin50	KF	KF4	132	included	1	80		15700	65915972	31486636.1	73333333.3	1333333.33			12.0356478	119.644578	102342.10557	1.139	0.29394842	16	27.9396	8.6602			3	1	2	1	2	5	2	5	3	2	0
KF04_03	2a	15.7547876		Bacteria	Escherichia coli	MG1655	MG1655						Glc250	rifampicin50	KF	KF4	132	included	1	250		20050	143067622	50113303.1	159166667	2796666.67			12.8008074	112.492905	138363.22091	2.254	0.23708038	16	23.5364	9.2002			3	5	1	6	1	21	4	5	4	4	5
KF05_01	2a	13.2615484		Bacteria	Escherichia coli	MG1655	MG1655						Glc250	rifampicin50	KF	KF5	133	included	1	250		9800	108735417	49608354.7	126666667	9313333.33			13.4376807	107.16135	70748.008336	1.442	0.27289906	16	20.8387	7.0415			0	5	2	0	5	0	1	1	3	6	1
KF06_01	2a	11.6639484		Bacteria	Escherichia coli	MG1655	MG1655						Glc60	rifampicin50	KF	KF6	134	included	1	60		25250	53755382	20609749.2	59166666.7	1413333.33			11.0559101	130.247079	152241.99444	0.627	0.34416948	17	20.1245	5.0643			0	0	1	0	0	0	6	3	1	3	0
KF06_02	2a	15.0247737		Bacteria	Escherichia coli	MG1655	MG1655						Glc250	rifampicin50	KF	KF6	134	included	1	250		29550	179436979	50227236.9	197500000	3683333.33			12.5680315	114.576416	200485.18769	2.696	0.22407806	16	22.0243	9.0734			1	3	3	4	7	3	3	4	8	11	3
KF07_01	2a	21.5436845		Bacteria	Escherichia coli	MG1655	MG1655						Glc60	rifampicin50	KF	KF7	135	included	1	60		32600	43260938	16823697.9	45000000	1740548.67			10.3739773	138.808864	185469.45678	0.932	0.30377051	17	35.2919	10.5052			3	1	2	6	1	1	1	2	1	2	0
KF07_02	2a	10.8792617		Bacteria	Escherichia coli	MG1655	MG1655						Glc250	rifampicin50	KF	KF7	135	included	1	250		49350	163430208	57430351.7	170000000	6091553.33			11.693337	123.147054	313258.05581	1.778	0.25547452	16	16.6852	6.0531			0	3	2	5	4	0	4	2	5	4	2
KF07_06	2a	26.9047793		Bacteria	Escherichia coli	MG1655	MG1655						Glc60	rifampicin50	KF	KF7	136	included	1	60		39050	63520313	3327084.72	67500000	1718182.5			10.6676798	134.987179	227885.57241	1.709	0.2586797	16	41.4496	14.8425			3	4	2	4	1	0	2	1	6	5	1
KF07_11	2a	12.386772		Bacteria	Escherichia coli	MG1655	MG1655						Glc60	rifampicin50	KF	KF7	137	included	1	60		38600	79439583	30373958.3	85000000	1841902.67			11.0070415	130.825345	231792.29137	0.984	0.30780994	16	20.3997	5.9718			1	0	2	3	1	7	1	1	2	0	1
RK041_01	2a	4.7167744		Bacteria	Escherichia coli	MG1655	MG1655						Glc250	rifampicin50	RK	RK41	15	included	1	250		12550	243386667	22855497.5	266666670	4710720		5892740	14.2432752	101.100343	95654.115642	1.148	0.29322055	16	7.6192	2.3687			17	1	0	3	1	0	1	1	9	4	0
RK041_03	2a	3.22978644		Bacteria	Escherichia coli	MG1655	MG1655						Glc250	rifampicin50	RK	RK41	15	included	1	250		13550	279894667	22855497.5	306666670	6054863.33		7934636.7	14.3343035	100.458316	103892.54698	0.904	0.31614262	16	5.3773	1.5208			11	0	2	1	0	0	4	1	0	0	0
RK041_06	2a	5.71493537		Bacteria	Escherichia coli	MG1655	MG1655						Glc250	rifampicin50	RK	RK41	16	included	1	250		12850	267544583	19338017.6	294166670	5008806.67		6425250	14.3457233	100.378347	98598.761308	1.529	0.26790927	16	8.9185	3.0757			0	0	2	6	13	1	19	26	18	0	0
RK041_08	2a	4.53985056		Bacteria	Escherichia coli	MG1655	MG1655						Glc250	rifampicin50	RK	RK41	16	included	1	250		13900	256175833	6946420.99	281666670	5908153.33		7530253.3	14.1697619	101.624855	105432.7895	1.163	0.29202396	16	7.3216	2.2875			1	1	10	0	0	0	7	0	2	1	2
RK041_11	2a	2.87826104		Bacteria	Escherichia coli	MG1655	MG1655						Glc250	rifampicin50	RK	RK41	17	included	1	250		13900	269954667	36402295.6	293333330	5298536.67		6554903.3	14.2453447	101.085655	105957.98226	0.777	0.33158393	16	4.888	1.2965			0	1	0	0	1	0	4	2	0	1	1
RK041_13	2a	3.61086268		Bacteria	Escherichia coli	MG1655	MG1655						Glc250	rifampicin50	RK	RK41	17	included	1	250		12400	259217833	13868262.5	281666670	5598496.67		6923553.3	14.3515372	100.337683	95181.924997	0.936	0.31269735	16	5.9848	1.7169			1	4	1	0	1	5	0	1	8	0	0
RK093_07	2a	12.890466		Bacteria	Escherichia coli	MG1655	MG1655						Glc100	rifampicin50	RK	RK93	104	included	1	100		3100	133199219	17873485.2	152500000	2909172		3535420	15.3909579	93.5614281	25406.296606	1.717	0.25829943	16	19.8485	7.1185			3	3	2	6	2	1	4	1	5	2	1
RK060_11	2a	1.81538092		Bacteria	Pseudomonas aeruginosa	PAO1	PAO1						Glc90	rifampicin50	RK	RK60	41	included	1	90		12250	174619000	8518000	205000000	2762487		2798663.3	13.7991412	104.35432	90648.061704	0.317	0.4266561	17	3.4518	0.6114			0	1	2	2	0	0	0	0	0	0	0
RK060_12	2a	1.66578882		Bacteria	Pseudomonas aeruginosa	PAO1	PAO1						Glc100	rifampicin50	RK	RK60	41	included	1	100		8900	210110667	7478558.22	246666667	3204553.07		3240876.7	14.5269845	99.1258713	69096.634274	0.35	0.42627971	16	3.166	0.5617			6	0	0	2	0	0	0	1	0	0	0
RK060_13	2a	2.69647746		Bacteria	Pseudomonas aeruginosa	PAO1	PAO1						Glc175	rifampicin50	RK	RK60	41	included	1	175		9300	429449167	27710787.8	504166667	4078364.1		4120406.7	15.4948971	92.9338212	76702.152431	1.158	0.29242056	16	4.3511	1.3572			2	1	0	0	0	4	0	3	8	5	2
RK060_14	2a	0.95749089		Bacteria	Pseudomonas aeruginosa	PAO1	PAO1						Glc250	rifampicin50	RK	RK60	41	included	1	250		9900	582773167	45689231.8	684166667	5686624.6		5731606.7	15.8451464	90.8795642	83384.209371	0.558	0.36803263	16	1.7011	0.3872			0	0	0	1	0	0	0	5	0	1	1
RK060_15	2a	1.8485348		Bacteria	Pseudomonas aeruginosa	PAO1	PAO1						Glc275	rifampicin50	RK	RK60	41	included	1	275		11800	636720500	24558592	747500000	6669419		6720350	15.7195857	91.6054675	98646.519489	1.177	0.29092531	16	2.9768	0.9342			64	2	0	18	2	3	0	0	1	2	1
RK061_11	2a	2.11060601		Bacteria	Pseudomonas aeruginosa	PAO1	PAO1						Glc90	rifampicin50	RK	RK61	45	excluded	1	90		8150	120344583	21135082.8	129166667	2660238.83		2702496.8	13.8500116	103.971032	60515.921146	0.254	0.4574978	17	4.1496	0.6425			0	0	0	1	2	1	0	0	0	0	0
RK061_13	2a	1.18997065		Bacteria	Pseudomonas aeruginosa	PAO1	PAO1						Glc175	rifampicin50	RK	RK61	45	included	1	175		5300	428582000	116532357	460000000	4250000		4297374	16.3032194	88.3261132	45853.82814	0.51	0.37860949	16	2.1411	0.466			0	0	2	13	18	0	0	0	2	0	0
RK061_15	2a	1.48567423		Bacteria	Pseudomonas aeruginosa	PAO1	PAO1						Glc275	rifampicin50	RK	RK61	45	included	1	275		6450	520975583	178751285	559166667	8493772.53		8545646.5	16.3015571	88.33512	55797.883074	0.774	0.33198824	16	2.5243	0.6684			0	5	0	1	0	1	5	22	0	0	21
RK061_16	2a	1.68242624		Bacteria	Pseudomonas aeruginosa	PAO1	PAO1						Glc100	rifampicin50	RK	RK61	46	excluded	1	100		5750	158105000	35246554.9	171666667	3004277.1		3043810.1	14.7469615	97.6472339	45273.379965	0.266	0.45089344	17	3.2846	0.5235			0	0	3	0	0	0	0	5	0	0	1
RK061_19	2a	2.05167509		Bacteria	Pseudomonas aeruginosa	PAO1	PAO1						Glc250	rifampicin50	RK	RK61	46	included	1	250		5150	508852500	19940234.9	552500000	8863277.7		8910453.7	16.5923156	86.7871633	45300.455846	1.044	0.30212415	16	3.3537	1.0051			1	0	2	5	0	6	0	1	7	3	0
RK065_01	2a	1.90505029		Bacteria	Pseudomonas aeruginosa	PAO1	PAO1						Glc100	rifampicin50	RK	RK65	56	included	1	100		3100	192645833	20719952.7	208333333	3170614.27		3218250	15.9233232	90.4333837	26231.366496	0.367	0.40741951	17	3.5447	0.6822			0	1	0	0	0	46	0	0	1	0	0
RK065_02	2a	1.27981862		Bacteria	Pseudomonas aeruginosa	PAO1	PAO1						Glc110	rifampicin50	RK	RK65	56	excluded	1	110		3850	223469167	19931164.4	241666667	3551240.4		3596760	15.8248578	90.9960782	32388.141681	0.286	0.45427705	16	2.5076	0.3938			0	0	0	1	0	0	0	3	0	0	38
RK065_03	2a	3.00329064		Bacteria	Pseudomonas aeruginosa	PAO1	PAO1						Glc125	rifampicin50	RK	RK65	56	included	1	125		2550	269704167	73480686.8	291666667	4011943.27		4058866.7	16.690521	86.2765157	22555.526996	0.81	0.32726783	16	5.0723	1.3698			7	0	1	0	9	3	1	0	19	0	1
RK065_04	2a	2.35793303		Bacteria	Pseudomonas aeruginosa	PAO1	PAO1						Glc250	rifampicin50	RK	RK65	56	included	1	250		3800	526308417	92825710.6	569166667	8706069.3		8767996.7	17.0795495	84.3113572	34351.269922	1.241	0.28611326	16	3.7726	1.2076			2	48	6	16	1	3	20	0	0	3	2
RK065_05	2a	1.48670626		Bacteria	Pseudomonas aeruginosa	PAO1	PAO1						Glc275	rifampicin50	RK	RK65	56	included	1	275		4250	555590583	141174568	600833333	9316180.27		9389413.3	16.9961998	84.7248219	38242.070968	0.826	0.32525755	16	2.5045	0.682			5	0	1	0	0	2	0	0	9	2	5
RK065_06	2a	2.04194639		Bacteria	Pseudomonas aeruginosa	PAO1	PAO1						Glc100	rifampicin50	RK	RK65	57	included	1	100		4500	237028750	63566173.7	257500000	3502909.77		3546223.3	15.6847775	91.8087615	37541.126148	0.484	0.37340948	17	3.6513	0.8124			1	1	0	0	0	0	0	1	0	2	17
RK065_07	2a	2.01753705		Bacteria	Pseudomonas aeruginosa	PAO1	PAO1						Glc110	rifampicin50	RK	RK65	57	included	1	110		3700	193305000	27131337.4	210000000	3596891.33		3638536.7	15.6729942	91.8777858	30845.351479	0.39	0.41199386	16	3.7736	0.7121			1	0	1	0	18	23	3	0	0	0	0
RK065_08	2a	1.86016372		Bacteria	Pseudomonas aeruginosa	PAO1	PAO1						Glc125	rifampicin50	RK	RK65	57	included	1	125		3200	262342500	27615000	285000000	3820946.33		3862043.3	16.3230201	88.2189687	27717.009495	0.488	0.38390508	16	3.368	0.7167			1	7	2	1	0	0	0	1	0	0	1
RK065_09	2a	2.79170825		Bacteria	Pseudomonas aeruginosa	PAO1	PAO1						Glc175	rifampicin50	RK	RK65	57	included	1	175		4300	395815000	40713268.6	430000000	5052764.33		5095443.3	16.4901301	87.3249629	37603.996305	1.105	0.29676794	16	4.531	1.3882			0	0	1	5	1	1	3	14	5	0	4
RK065_10	2a	2.19916604		Bacteria	Pseudomonas aeruginosa	PAO1	PAO1						Glc250	rifampicin50	RK	RK65	57	included	1	250		3500	517014167	43195715.1	561666667	9073728.4		9136600	17.1724894	83.8550527	31801.967242	1.137	0.29411119	16	3.5566	1.1017			1	6	1	2	11	1	0	0	1	9	1
RK065_11	2a	2.29842965		Bacteria	Pseudomonas aeruginosa	PAO1	PAO1						Glc100	rifampicin50	RK	RK65	58	included	1	100		3300	207533000	48295886.1	236666667	3493949.87		3532703.3	15.9405152	90.3358506	27952.076038	0.477	0.37512701	17	4.1184	0.9097			0	0	0	1	1	0	1	0	0	0	0
RK065_12	2a	3.32339573		Bacteria	Pseudomonas aeruginosa	PAO1	PAO1						Glc110	rifampicin50	RK	RK65	59	included	1	110		4450	235301500	34961633.9	268333333	3910068.13		3951106.7	15.6903457	91.7761808	37136.390146	0.782	0.33091463	16	5.6391	1.4999			0	1	0	83	17	1	1	1	0	21	59
RK065_13	2a	1.13433549		Bacteria	Pseudomonas aeruginosa	PAO1	PAO1						Glc125	rifampicin50	RK	RK65	60	included	1	125		3100	303261250	76613831.8	345833333	4250169.27		4292516.7	16.5779334	86.8624552	27245.944611	0.344	0.42860792	16	2.1615	0.3796			0	1	0	3	0	0	0	0	1	2	0
RK065_14	2a	1.63824367		Bacteria	Pseudomonas aeruginosa	PAO1	PAO1						Glc250	rifampicin50	RK	RK65	61	included	1	250		4550	563408250	55068691.6	642500000	9126888.87		9185703.3	16.9179546	85.1166723	40763.515015	0.923	0.31407803	16	2.7202	0.7759			7	0	0	3	0	0	0	1	8	0	6
RK065_15	2a	3.22050422		Bacteria	Pseudomonas aeruginosa	PAO1	PAO1						Glc275	rifampicin50	RK	RK65	62	included	1	275		3800	583138500	144206065	665000000	9370969.47		9415240	17.2274796	83.5873866	34632.328385	1.878	0.25110883	16	4.9088	1.8127			5	2	6	2	0	3	23	5	9	7	7
RK065_16	2a	4.23948462		Bacteria	Pseudomonas aeruginosa	PAO1	PAO1						Glc100	rifampicin50	RK	RK65	59	included	1	100		4000	183748750	17694686.4	212500000	3662576.27		3696006.7	15.4873749	92.9789592	32975.130367	0.779	0.32142328	17	7.1067	1.9663			0	12	0	0	0	11	0	0	1	0	6
RK065_17	2a	1.7874056		Bacteria	Pseudomonas aeruginosa	PAO1	PAO1						Glc110	rifampicin50	RK	RK65	59	included	1	110		4200	227704333	13898108	263333333	4123635		4158770	15.7264129	91.5656997	35125.808379	0.407	0.40649374	16	3.3223	0.6419			1	34	0	0	0	0	0	0	17	0	0
RK065_18	2a	1.47677568		Bacteria	Pseudomonas aeruginosa	PAO1	PAO1						Glc125	rifampicin50	RK	RK65	59	included	1	125		3650	247160083	32808310.3	285833333	4205561.8		4242180	16.0471898	89.7353381	31111.353097	0.365	0.42068192	16	2.7893	0.507			0	0	26	0	0	0	0	1	1	1	0
RK065_19	2a	3.42060618		Bacteria	Pseudomonas aeruginosa	PAO1	PAO1						Glc175	rifampicin50	RK	RK65	59	included	1	175		4300	471261500	71140955.8	545000000	4385699.63		4423896.7	16.7418316	86.0120942	38145.121102	1.612	0.26348513	16	5.3053	1.8629			0	1	3	0	2	0	42	43	13	26	0
RK065_20	2a	2.02144698		Bacteria	Pseudomonas aeruginosa	PAO1	PAO1						Glc250	rifampicin50	RK	RK65	59	included	1	250		4750	631231000	9906383.01	730000000	8473672.77		8513076.7	17.019881	84.6069369	42797.379057	1.276	0.28361757	16	3.2233	1.0424			4	2	3	4	0	0	1	2	2	2	1
RK109_16	2a	4.83884102		Bacteria	Pseudomonas aeruginosa	PAO1	PAO1						Glc50	rifampicin50	RK	RK109	10	included	1.5	50		4950	155409115	29398603.4	110833333	2153901.57		2193983.3	14.9382831	96.3966202	39447.889679	0.752	0.3250147	17	8.1489	2.2213			0	43	0	36	1	0	25	0	0	38	0
RK109_17	2a	2.33195723		Bacteria	Pseudomonas aeruginosa	PAO1	PAO1						Glc60	rifampicin50	RK	RK109	10	included	1.5	60		4800	220844531	49076562.5	157500000	2883116.03		2926293.3	15.4896372	92.9653796	39575.585254	0.515	0.37744773	16	4.1901	0.9165			0	0	0	2	1	1	0	0	4	0	1
RK109_18	2a	1.7656622		Bacteria	Pseudomonas aeruginosa	PAO1	PAO1						Glc70	rifampicin50	RK	RK109	10	included	1.5	70		4050	222013021	48615345.8	158333333	2905295.97		2958480	15.7423629	91.4729265	33903.610095	0.392	0.41133057	16	3.3	0.6245			0	11	1	0	0	0	4	6	0	0	0
RK109_19	2a	2.88539982		Bacteria	Pseudomonas aeruginosa	PAO1	PAO1						Glc80	rifampicin50	RK	RK109	10	included	1.5	80		4125	254730729	58061117.5	181666667	3243696.8		3294896.7	15.9142194	90.4851169	34885.866424	0.735	0.33743924	16	4.9365	1.2777			10	0	0	1	0	0	1	3	0	1	0
RK109_20	2a	1.71161132		Bacteria	Pseudomonas aeruginosa	PAO1	PAO1						Glc250	rifampicin50	RK	RK109	10	included	1.5	250		3750	469732813	25893920.1	335000000	5901204.73		5962790	16.9345903	85.0330583	33627.493397	0.804	0.3280352	16	2.8936	0.7789			1	0	22	0	0	0	4	2	1	1	1
RK110_16	2a	2.08141732		Bacteria	Pseudomonas aeruginosa	PAO1	PAO1						Glc50	rifampicin50	RK	RK110	14	included	1.5	50		7425	190735417	22701261	136666667	2342547.67		2374256.7	14.6488222	98.3014183	58097.450255	0.397	0.39745926	17	3.8288	0.769			0	1	0	1	1	0	0	0	0	0	5
RK110_17	2a	1.17047802		Bacteria	Pseudomonas aeruginosa	PAO1	PAO1						Glc60	rifampicin50	RK	RK110	14	excluded	1.5	60		6600	180268229	63317913.3	129166667	3189267.03		3223533.3	14.7373196	97.7111197	51934.155308	0.211	0.49995063	16	2.4039	0.3083			0	0	0	3	0	0	0	0	0	0	0
RK110_18	2a	1.07944004		Bacteria	Pseudomonas aeruginosa	PAO1	PAO1						Glc70	rifampicin50	RK	RK110	14	excluded	1.5	70		5700	268657813	42874317.8	192500000	3340566.67		3378803.3	15.5244483	92.7569191	47095.207974	0.29	0.46712713	15	2.1439	0.3182			0	0	0	0	0	0	0	1	0	1	0
RK110_19	2a	1.65300618		Bacteria	Pseudomonas aeruginosa	PAO1	PAO1						Glc80	rifampicin50	RK	RK110	14	included	1.5	80		6675	300059375	68726560.8	215000000	3911197		3947830	15.4561206	93.1669746	54922.949578	0.496	0.38194372	16	2.986	0.6408			0	0	0	2	0	2	2	0	0	2	0
RK110_20	2a	1.63566599		Bacteria	Pseudomonas aeruginosa	PAO1	PAO1						Glc250	rifampicin50	RK	RK110	14	included	1.5	250		5400	452415104	82664523.2	324166667	6666891.87		6712713.3	16.3543282	88.0500859	46856.980193	0.74	0.33671937	16	2.7959	0.7258			0	0	2	0	1	0	8	0	0	0	36
RK082_01	2b	199.348352		Eukaryote	Saccharomyces cerevisiae	BY4742	BY4742						3%YP_Glc25	hygromycinB300	RK	BB82	81	included	1	25	3	7850	6025364.58	1390468.75	6500000		17333333		9.58414017	450.74466	41571.490105	1.2011465	0.28043931	17	311.871883	116.001346			5	1	1	1	0	6	1	4	0	2	6
RK082_03	2b	280.536289		Eukaryote	Saccharomyces cerevisiae	BY4742	BY4742						5%YP_Glc25	hygromycinB300	RK	BB82	81	included	1	25	5	6850	46039965.3	6957491.73	49666667		38966667		12.7144951	339.769684	46975.831617	12.915881	0.13679557	16	363.882898	204.810254			151	151	151	501	135	151	86	151	36	29	56
RK084_01	2b	2862.35063		Eukaryote	Saccharomyces cerevisiae	BY4742	BY4742						2%YP_Glc25	hygromycinB300	RK	BB84	91	excluded	1	25	2	10900	30295138.9	15722213.9	41666667		27666667		11.4405425	377.604472	67813.865743	86.71531	0.07508893	16	3369.18805	2338.87028			501	501	501	151	501	501	501	501	501	501	501
RK084_03	2b	612.136579		Eukaryote	Saccharomyces cerevisiae	BY4742	BY4742						5%YP_Glc25	hygromycinB300	RK	BB84	91	excluded	1	25	5	9500	141660069	21304699.7	194833330		75833333		13.8641461	311.5951	70607.141519	86.71531	0.07508893	16	720.527813	500.186117			501	501	501	501	501	501	501	501	501	151	501
RK084_05	2b	6359.09641		Eukaryote	Saccharomyces cerevisiae	BY4742	BY4742						1%YP_Glc25	hygromycinB300	RK	BB84	91	excluded	1	25	1	9150	10421527.8	1469236.15	14333333		12173333		10.1535074	425.468739	51050.310164	66.2715	0.08172561	16	7638.93756	5082.41605			501	501	151	501	501	501	501	151	501	501	151
RK085_01	2b	4780.61398		Eukaryote	Saccharomyces cerevisiae	BY4742	BY4742						2%YP_Glc25	hygromycinB300	RK	BB85	94	excluded	1	25	2	4900	21508802.1	7688860.26	23166667		28100000		12.0998578	357.028989	32098.374255	102.82528	0.0690399	17	5488.40328	4040.30776			501	501	501	501	501	501	501	501	501	501	501
RK085_03	2b	836.908494		Eukaryote	Saccharomyces cerevisiae	BY4742	BY4742						5%YP_Glc25	hygromycinB300	RK	BB85	94	excluded	1	25	5	4850	122863229	10750782.4	132333330		79500000		14.6287089	295.309724	37900.412197	102.82528	0.07349859	15	960.816192	707.308286			501	501	501	501	501	501	501	501	501	501	501
RK085_05	2b	7817.70992		Eukaryote	Saccharomyces cerevisiae	BY4742	BY4742						1%YP_Glc25	hygromycinB300	RK	BB85	94	excluded	1	25	1	6050	13152864.6	1492254.5	14166667		17866667		11.0861543	389.675255	36569.16012	102.82528	0.0711647	16	8975.15361	6607.09152			501	501	501	501	501	501	501	501	501	501	501
RK086_01	2b	3349.7436		Eukaryote	Saccharomyces cerevisiae	BY4742	BY4742						1%YP_Glc25	hygromycinB300	RK	BB86	97	included	0.5	25	1	16175	3963281.25	834375	9500000		17700000		7.93678583	544.300942	72426.655865	13.275976	0.13156661	17	4239.21416	2522.58504			69	41	26	147	55	52	31	119	25	80	60
RK086_03	2b	2384.42456		Eukaryote	Saccharomyces cerevisiae	BY4742	BY4742						2%YP_Glc25	hygromycinB300	RK	BB86	97	excluded	0.5	25	2	12325	13767187.5	361294.973	33000000		30200000		10.1254305	426.648526	68591.857103	32.82682	0.10196803	16	2891.24413	1884.8592			501	151	120	91	151	78	144	501	151	501	137
RK086_05	2b	6044.93184		Eukaryote	Saccharomyces cerevisiae	BY4742	BY4742						0.5%YP_Glc25	hygromycinB300	RK	BB86	97	included	0.5	25	0.5	10300	417187.5	361294.973	1000000		5716667		5.33997969	808.991841	33079.905675	2.52187	0.2288408	16	8746.35745	3868.8024			1	14	4	1	4	6	2	3	1	6	11
RK087_01	2b	981.959347		Eukaryote	Saccharomyces cerevisiae	BY4742	BY4742						1%YP_Glc25	hygromycinB300	RK	BB87	100	included	0.5	25	1	3475	4132500	1305000	9500000		20400000		10.2157861	422.874945	19495.9208	4.057947	0.19111515	17	1352.23545	668.647066			3	88	5	6	25	6	7	11	4	2	14
RK087_03	2b	816.310304		Eukaryote	Saccharomyces cerevisiae	BY4742	BY4742						2%YP_Glc25	hygromycinB300	RK	BB87	100	included	0.5	25	2	4450	12107500	3047588.19	27833333		24933333		11.409808	378.621619	27617.183819	9.883477	0.14882624	16	2240.38555	1069.00376			20	501	26	31	151	15	37	41	74	151	151
RK090_01	2b	1988.78789		Eukaryote	Saccharomyces cerevisiae	BY4742	BY4742						0.25%YP_Glc25	hygromycinB300	RK	BB90	102	included	0.5	25	0.25	1900	408906.25		1000000	112831	4200000	296970	7.74962689	557.446192	8332.4946178	0.8132278	0.31709893	17	3475.49909	980.93585			0	0	0	11	1	0	0	5	2	1	3
RK090_03	2b	244.923802		Eukaryote	Saccharomyces cerevisiae	BY4742	BY4742						0.5%YP_Glc25	hygromycinB300	RK	BB90	102	included	0.5	25	0.5	1825	1840078	867421	4500000	204922	6240000	379748	9.97765474	432.967477	10022.112912	0.4506789	0.40655779	15	513.512436	89.4753314			2	3	0	0	3	2	0	0	0	0	0
RK090_05	2b	221.110704		Eukaryote	Saccharomyces cerevisiae	BY4742	BY4742						0.75%YP_Glc25	hygromycinB300	RK	BB90	102	included	0.5	25	0.75	1450	3748307	2464770	9166667	475413	19570000	632090	11.3359705	381.087795	8945.3956813	0.8287908	0.32491215	16	398.588292	103.721032			2	0	0	2	0	19	0	0	8	0	8
RK090_06	2b	352.439675		Eukaryote	Saccharomyces cerevisiae	BY4742	BY4742						0.5%YP_Glc25	hygromycinB300	RK	BB90	103	included	0.5	25	0.5	1625	2448646		5500000	211045	4580000	361585	10.5573288	409.194417	9393.6382152	0.863	0.31122052	17	600.972864	180.930616			1	0	2	2	2	1	0	0	0	0	21
RK090_08	2b	352.861222		Eukaryote	Saccharomyces cerevisiae	BY4742	BY4742						5%YP_Glc25	hygromycinB300	RK	BB90	103	included	0.5	25	5	1775	49418125	3148098	111000000	8034189	65050000	8287115	14.7649336	292.585128	13991.642276	17.43774	0.12445338	16	457.014506	256.785339			76	201	33	201	189	212	47	8	56	57	50
RK095_01	2b	11205.6988		Eukaryote	Saccharomyces cerevisiae	BY4742	BY4742						0.25%YP_Glc25	hygromycinB300	RK	BB95	105	included	0.5	25	0.25	3250	66571.1806	115304.667	166666.67	188539	2176667	409279	4.35638613	991.647634	8933.5542379	0.7459766	0.32583909	17	19473.5032	5563.39691			3	3	3	0	3	1	2	0	0	0	2
RK095_03	2b	306.311108		Eukaryote	Saccharomyces cerevisiae	BY4742	BY4742						0.5%YP_Glc25	hygromycinB300	RK	BB95	105	included	0.5	25	0.5	2950	1731123.64	1626961.97	4334016.7	324665	2986667	528743	9.1967781	469.72972	15053.501994	0.5302624	0.37399129	16	581.640663	133.546787			1	1	0	0	4	0	0	0	0	2	0
RK095_05	2b	680.997667		Eukaryote	Saccharomyces cerevisiae	BY4742	BY4742						0.75%YP_Glc25	hygromycinB300	RK	BB95	105	included	0.5	25	0.75	3130	1997321.82	199533.8	5000466.7	757700	2486667	1003574.3	9.31768843	463.634305	16160.457265	1.3601715	0.27796754	16	1080.73365	384.641971			7	15	2	0	4	2	0	0	0	4	6
RK095_06	2b	603.487784		Eukaryote	Saccharomyces cerevisiae	BY4742	BY4742						0.5%YP_Glc25	hygromycinB300	RK	BB95	106	included	0.5	25	0.5	2950	936736.111	306618.867	2333333.3	315356	1800000	529868.33	8.31078392	519.80656	13756.098683	0.5653088	0.35558351	17	1105.49971	279.381778			1	2	1	0	0	0	0	5	0	0	0
RK095_08	2b	695.005973		Eukaryote	Saccharomyces cerevisiae	BY4742	BY4742						3%YP_Glc25	hygromycinB300	RK	BB95	106	included	0.5	25	3	2825	30979201.4	1533094.33	77166667	7589039	64300000	7650053.8	13.4207615	321.889336	20370.307308	21.53073	0.12027544	15	865.855438	530.408767			107	151	91	71	32	84	65	78	117	33	98
RK095_11	2b	383.206989		Eukaryote	Saccharomyces cerevisiae	BY4742	BY4742						0.5%YP_Glc25	hygromycinB300	RK	BB95	107	included	0.35	25	0.5	2327.5	1043194.44	239025.875	3333333.3	975816	4016667	1175076.3	8.8080112	490.462591	11427.375091	0.3997594	0.396593	17	767.409187	153.660807			0	1	0	0	0	2	0	0	0	1	3
RK095_12	2b	495.247987		Eukaryote	Saccharomyces cerevisiae	BY4742	BY4742						1%YP_Glc25	hygromycinB300	RK	BB95	107	included	0.35	25	1	2187.5	1982069.44	956103.501	6333333.3	2212524	2546667	2441913.3	9.82350877	439.761403	11845.017194	0.9816159	0.30804524	16	835.802754	256.757956			0	0	5	3	3	16	0	5	0	1	1
RK095_13	2b	591.583044		Eukaryote	Saccharomyces cerevisiae	BY4742	BY4742						2%YP_Glc25	hygromycinB300	RK	BB95	107	included	0.35	25	2	2240	8658513.89	2192570.39	27666667	4503591	10096667	4601309.9	11.916405	362.525443	14468.287368	5.12223	0.18306128	16	802.342883	408.478758			50	12	2	10	10	27	29	4	24	15	13
RK095_14	2b	312.200953		Eukaryote	Saccharomyces cerevisiae	BY4742	BY4742						5%YP_Glc25	hygromycinB300	RK	BB95	107	included	0.35	25	5	2362.5	48352062.5	16153774.2	154500000	10908365	91100000	11117416	14.3209755	301.655429	18098.365965	15.09556	0.13023826	16	397.160928	232.847565			27	47	125	136	36	36	91	36	96	13	43
RK095_15	2b	302.822865		Eukaryote	Saccharomyces cerevisiae	BY4742	BY4742						7%YP_Glc25	hygromycinB300	RK	BB95	107	included	0.35	25	7	2135	59983680.6	8025311.88	191666670	12439558	132700000	13046800	14.7780464	292.325514	16843.378541	18.16443	0.12286303	16	3563.57509	380.546338			151	51	151	108	26	96	79	130	31	35	41
RK096_01	2b	282.61887		Eukaryote	Saccharomyces cerevisiae	BY4742	BY4742						0.25%YP_Glc25	hygromycinB300	RK	BB96	109	included	0.5	25	0.25	1975	1399046		3500350	306799	2100000	569789	9.46837503	456.255692	10345.257185	0.3953968	0.3979662	17	600.309937	102.1			0	0	0	0	0	0	0	0	0	0	66
RK096_03	2b	824.522659		Eukaryote	Saccharomyces cerevisiae	BY4742	BY4742						0.5%YP_Glc25	hygromycinB300	RK	BB96	109	included	0.5	25	0.5	2225	732820.37	610591.615	1833483.3	240329	5900000	443824.33	8.36351046	516.529515	10433.579648	0.604227	0.35892033	16	1571.6213	358.4			0	0	2	0	0	32	0	52	0	2	0
RK096_05	2b	1274.7022		Eukaryote	Saccharomyces cerevisiae	BY4742	BY4742						0.75%YP_Glc25	hygromycinB300	RK	BB96	109	included	0.5	25	0.75	1975	1998577.39	1247932.62	5000350	730224	7733333	948051.67	9.98290507	432.739766	10851.007675	2.547591	0.22811048	16	1825.89327	826.05			2	1	5	3	5	6	10	4	5	4	15
RK096_06	2b	739.451812		Eukaryote	Saccharomyces cerevisiae	BY4742	BY4742						0.5%YP_Glc25	hygromycinB300	RK	BB96	110	included	0.5	25	0.5	2025	955330	236382.837	2333333	289681.667	7633333	480027	8.88193345	486.380586	10016.394139	0.7064205	0.33147951	17	1281.50595	374.41			1	0	1	1	1	0	3	44	1	1	0
RK096_08	2b	855.04346		Eukaryote	Saccharomyces cerevisiae	BY4742	BY4742						3%YP_Glc25	hygromycinB300	RK	BB96	110	included	0.5	25	3	2000	27295138.9	8719771.65	66666667	7088920.67	46400000	7148746.7	13.7363564	314.493878	14736.924723	23.33853	0.11353583	16	1056.31703	660.375097			85	201	96	141	151	151	68	30	94	89	99
RK096_11	2b	742.066221		Eukaryote	Saccharomyces cerevisiae	BY4742	BY4742						0.5%YP_Glc25	hygromycinB300	RK	BB96	111	included	0.35	25	0.5	1435	1421000	169740.979	4833333	1109778.33	5443333	1328266.7	9.9516401	434.0993	7861.8261989	1.0544761	0.29218307	17	1219.60352	399.79			0	7	2	10	0	4	0	0	4	3	0
RK096_12	2b	350.012925		Eukaryote	Saccharomyces cerevisiae	BY4742	BY4742						1%YP_Glc25	hygromycinB300	RK	BB96	112	included	0.35	25	1	1557.5	1911000	1109825.66	6500000	1922367.67	5560000	2128770	10.2608799	421.016525	8773.1352062	0.6688747	0.34761019	16	641.874621	161.75			0	0	3	10	0	0	0	0	1	0	0
RK096_13	2b	535.971407		Eukaryote	Saccharomyces cerevisiae	BY4742	BY4742						2%YP_Glc25	hygromycinB300	RK	BB96	113	included	0.35	25	2	1382.5	9163000	1083553.88	31166667	5022702.07	15500000	5116670	12.6943248	340.309553	9466.9564758	4.911106	0.18550457	16	733.175161	366.97			57	12	6	9	5	4	22	3	7	12	26
RK096_14	2b	292.012606		Eukaryote	Saccharomyces cerevisiae	BY4742	BY4742						5%YP_Glc25	hygromycinB300	RK	BB96	114	included	0.35	25	5	1557.5	56007000	2165445.22	190500000	11718115.7	111300000	11858600	15.1340874	285.448332	12564.599406	16.35475	0.12699256	16	371.572303	217.58			111	18	113	99	37	105	151	99	18	130	63
RK096_15	2b	253.58804		Eukaryote	Saccharomyces cerevisiae	BY4742	BY4742						7%YP_Glc25	hygromycinB300	RK	BB96	115	included	0.35	25	7	1522.5	84280000	8518815.94	286666670	14202788.7	114300000	14752867	15.7564605	274.173252	12755.976551	21.3724	0.11672727	16	318.887518	191.46			151	136	109	80	73	20	151	33	75	151	113
RK098_01	2b	482.540854		Eukaryote	Saccharomyces cerevisiae	BY4742	BY4742						1%YP_Glc25	hygromycinB300	RK	BB98	113	included	0.5	25	1	1350	3709513.89	2106223.98	9333333.3	1027141.33	8540000	1269916.7	11.424055	378.149439	8387.8507604	1.789992	0.24732245	17	746.302099	282.472591			4	6	0	21	0	3	1	4	0	4	3
RK098_02	2b	484.714556		Eukaryote	Saccharomyces cerevisiae	BY4742	BY4742						1%YP_Glc50	hygromycinB300	RK	BB98	113	included	0.5	50	1	1375	1457309.03	1000221.99	3666666.7	629833.667	6076667	891690.67	10.0496595	429.86531	7600.2598305	0.7063789	0.3416876	16	891.346156	223.701284			1	4	0	1	0	2	0	101	21	0	1
RK098_03	2b	1026.22289		Eukaryote	Saccharomyces cerevisiae	BY4742	BY4742						1%YP_Glc100	hygromycinB300	RK	BB98	113	included	0.5	100	1	1450	7021579.86	638808.151	17666667	915210.667	1250333	1340453.3	12.2415271	352.897149	9601.137595	7.205706	0.16440234	16	1355.39368	733.335104			8	16	15	13	17	11	29	31	14	44	151
RK098_04	2b	423.82478		Eukaryote	Saccharomyces cerevisiae	BY4742	BY4742						1%YP_Glc175	hygromycinB300	RK	BB98	113	included	0.5	175	1	1475	5762994.79	2291796.49	14500000	1236810	12600000	2439580	11.931888	362.055023	9538.5111102	2.4425	0.23115762	16	610.722051	272.40802			1	11	6	6	1	5	1	3	9	2	7
RK098_05	2b	448.757919		Eukaryote	Saccharomyces cerevisiae	BY4742	BY4742						1%YP_Glc250	hygromycinB300	RK	BB98	113	included	0.5	250	1	1525	7948958.33	2016827.9	20000000	1452250	11773333	2983070	12.3477409	349.86157	10178.678881	3.567158	0.20516088	16	633.979924	295.144207			7	4	34	8	1	5	20	6	5	34	36
RK098_06	2b	545.921234		Eukaryote	Saccharomyces cerevisiae	BY4742	BY4742						1%YP_Glc500	hygromycinB300	RK	BB98	114	included	0.5	500	1	1350	5049010.42	2739425.27	13000000	2224603.33	4240000	4755826.7	11.8688255	363.978726	8687.6568504	2.756362	0.21587667	17	790.601657	345.307071			6	13	0	17	8	20	14	4	0	14	7
RK098_07	2b	885.597764		Eukaryote	Saccharomyces cerevisiae	BY4742	BY4742						1%YP_Glc2000	hygromycinB300	RK	BB98	114	included	0.5	2000	1	1450	2265581.6	1569640.97	5833333.3	7661873.33	1896667	11714200	10.6096128	407.177912	8419.827418	2.006394	0.24593197	16	1321.93826	542.959036			3	5	1	2	2	4	16	0	3	27	6
RK098_08	2b	987.380984		Eukaryote	Saccharomyces cerevisiae	BY4742	BY4742						1%YP_Glc8000	hygromycinB300	RK	BB98	114	included	0.5	8000	1	1475	2071388.89	1170538.06	5333333.3	6804826.67	1826667	10886667	10.4556678	413.173037	8451.7415733	2.04525	0.24445053	16	1493.54716	591.422985			7	0	12	5	0	13	1	14	5	2	7
HR017_01	2b	137.363984		Eukaryote	Saccharomyces cerevisiae	S288C	S288C						Glc500	5-fluoroorotic_acid1000	HR	H17	119	included	1	500		2050	11305729.2	0	12250000				12.4291425	231.713491	13766.190948	1.553	0.25863817	17	211.61	75.79			0	1	47	2	135	0	500	1	56	2	500
HR017_02	2b	167.451666		Eukaryote	Saccharomyces cerevisiae	S288C	S288C						Glc1000	5-fluoroorotic_acid1000	HR	H17	119	included	1	1000		2000	18381423.6	2334054.85	19916667				13.1659609	218.745903	14166.753803	3.078	0.21491735	16	242.16	103.51			500	1	500	108	500	500	500	4	500	1	500
HR017_03	2b	88.0416779		Eukaryote	Saccharomyces cerevisiae	S288C	S288C						Glc2000	5-fluoroorotic_acid1000	HR	H17	119	included	1	2000		1550	26226215.3	741690.501	28416667				14.0464538	205.033957	11661.349299	2.309	0.2352868	16	131.19	51.65			2	500	23	1	7	110	8	4	0	500	4
HR017_04	2b	55.5755232		Eukaryote	Saccharomyces cerevisiae	S288C	S288C						Glc4000	5-fluoroorotic_acid1000	HR	H17	119	included	1	4000		1900	35609201.4	5765151.96	38583333				14.193963	202.903163	14434.662679	1.979	0.24699927	16	84.22	31.62			0	8	16	1	25	0	500	5	500	500	4
HR017_05	2b	98.3410168		Eukaryote	Saccharomyces cerevisiae	S288C	S288C						Glc6000	5-fluoroorotic_acid1000	HR	H17	119	included	1	6000		2250	43684722.2	1270757.16	47333333				14.2449162	202.177392	17150.99003	4.296	0.19349104	16	137.69	64.14			11	500	120	14	500	500	500	0	0	500	0
HR017_06	2b	117.338874		Eukaryote	Saccharomyces cerevisiae	S288C	S288C						Glc500	5-fluoroorotic_acid1000	HR	H17	120	included	1	500		2400	12399982.6	2029911.24	13166667				12.3350161	233.481658	16003.645615	1.455	0.27212864	16	184.19	62.43			0	113	0	500	250	4	5	2	0	1	0
HR017_07	2b	265.578713		Eukaryote	Saccharomyces cerevisiae	S288C	S288C						Glc1000	5-fluoroorotic_acid1000	HR	H17	120	included	1	1000		1950	16480989.6	848900.757	17500000				13.0450411	220.773547	13694.732135	4.377	0.18661262	17	367.92	176.18			6	3	135	45	500	1	500	500	4	500	500
HR017_08	2b	161.846979		Eukaryote	Saccharomyces cerevisiae	S288C	S288C						Glc2000	5-fluoroorotic_acid1000	HR	H17	120	included	1	2000		2350	28959453.1	2864284.17	30750000				13.589086	211.934784	17142.914161	4.687	0.18825399	16	226.93	105.32			0	250	500	2	500	11	500	7	14	6	9
HR017_09	2b	217.544126		Eukaryote	Saccharomyces cerevisiae	S288C	S288C						Glc4000	5-fluoroorotic_acid1000	HR	H17	120	included	1	4000		1800	34374635.4	5660426.61	36500000				14.2210599	202.516551	13699.325757	7.478	0.16249263	16	290.18	152.98			50	500	139	500	500	0	38	500	8	3	500
HR017_10	2b	118.307446		Eukaryote	Saccharomyces cerevisiae	S288C	S288C						Glc6000	5-fluoroorotic_acid1000	HR	H17	120	included	1	6000		2400	53445494.8	0	56750000				14.4427463	199.408058	18531.735925	6.323	0.17131102	16	160.03	81.46			29	3	500	11	500	500	1	160	25	5	120
HR017_11	2b	378.615025		Eukaryote	Saccharomyces cerevisiae	S288C	S288C						Glc500	5-fluoroorotic_acid1000	HR	H17	121	included	1	500		2150	11679409.7	1838904.15	12333333				12.4073431	232.120606	14414.294996	4.422	0.19173712	16	528.67	248.01			142	6	13	24	275	500	68	2	500	5	5
HR017_12	2b	150.728598		Eukaryote	Saccharomyces cerevisiae	S288C	S288C						Glc1000	5-fluoroorotic_acid1000	HR	H17	121	included	1	1000		1700	16493220.5	3849075.23	17416667				13.2440508	217.456128	12108.091989	2.486	0.22987579	16	222.83	89.68			500	3	500	500	0	6	8	5	3	2	500
HR017_13	2b	154.747198		Eukaryote	Saccharomyces cerevisiae	S288C	S288C						Glc2000	5-fluoroorotic_acid1000	HR	H17	121	included	1	2000		2350	27935885.4	3104878.83	29500000				13.5371712	212.74755	17081.938695	4.323	0.18734378	17	214.62	102.47			500	14	500	5	500	1	15	500	7	12	8
HR017_14	2b	235.870174		Eukaryote	Saccharomyces cerevisiae	S288C	S288C						Glc4000	5-fluoroorotic_acid1000	HR	H17	121	included	1	4000		2150	42692977.4	8154245.83	45083333				14.2773745	201.71776	16423.609284	10.07	0.14795233	16	307.34	171.67			500	500	52	500	500	31	68	500	1	500	36
HR017_15	2b	131.3557		Eukaryote	Saccharomyces cerevisiae	S288C	S288C						Glc6000	5-fluoroorotic_acid1000	HR	H17	121	included	1	6000		2000	53267578.1	3185075.42	56250000				14.7009701	195.905439	15701.281292	6.997	0.16593151	16	176.17	91.62			7	500	500	500	500	500	500	500	500	500	38
HR021_01	2b	18.0421622		Eukaryote	Saccharomyces cerevisiae	S288C	S288C						Glc500	5-fluoroorotic_acid1000	HR	H21	122	excluded	0.5	500		900	6902973.09	1836284.83	15416667	1234608.67	6080000	2715642.7	12.9050052	223.169224	6257.6705772	0.12454456	0.57264349	17	55.5278436	3.00448658			0	3	0	0	1	0	0	0	0	0	0
HR021_02	2b	22.2637099		Eukaryote	Saccharomyces cerevisiae	S288C	S288C						Glc1000	5-fluoroorotic_acid1000	HR	H21	122	excluded	0.5	1000		650	9328342.01	1209460.74	20833333	2007964.67	12796667	3846470.7	13.8088933	208.561246	4813.0652906	0.2076835	0.50245187	16	57.2521504	5.56312043			0	0	0	2	0	3	0	0	0	1	0
HR021_03	2b	11.6319646		Eukaryote	Saccharomyces cerevisiae	S288C	S288C						Glc2000	5-fluoroorotic_acid1000	HR	H21	122	excluded	0.5	2000		825	16119375	2707702.65	36000000	3074256	18033333	5182568	14.2540422	202.04795	6292.4600306	0.1875	0.51889645	16	30.1627948	2.89273374			0	0	0	0	0	0	1	0	1	0	0
HR021_04	2b	13.5110777		Eukaryote	Saccharomyces cerevisiae	S288C	S288C						Glc4000	5-fluoroorotic_acid1000	HR	H21	122	included	0.5	4000		750	24440256.1	3881425.71	54583333	5550013.33	41833333	9534493.3	14.9920093	192.102336	5997.0957202	0.3302142	0.43416563	16	28.9195456	4.85836563			0	3	0	1	0	0	1	1	0	0	0
HR021_06	2b	78.4424011		Eukaryote	Saccharomyces cerevisiae	S288C	S288C						Glc500	5-fluoroorotic_acid1000	HR	H21	123	included	0.5	500		975	5066302.08	1202130.6	11000000	1187860	4303333	2692910	12.3432433	233.326034	6505.4889277	0.3974129	0.4095575	16	165.856099	28.457857			0	0	20	2	1	0	0	3	0	0	0
HR021_07	2b	7.0234899		Eukaryote	Saccharomyces cerevisiae	S288C	S288C						Glc1000	5-fluoroorotic_acid1000	HR	H21	123	excluded	0.5	1000		675	8981171.88	3628382.21	19500000	1612163.67	11803333	3057062.7	13.6997286	210.223143	4961.355268	0.06307917	0.70949207	17	30.8621669	0.40098821			0	0	0	0	0	0	0	0	0	0	0
HR021_08	2b	29.8267956		Eukaryote	Saccharomyces cerevisiae	S288C	S288C						Glc2000	5-fluoroorotic_acid1000	HR	H21	123	included	0.5	2000		975	12896041.7	6372530.22	28000000	10732196.3	13200000	12679787	13.6911666	210.35461	7162.2297795	0.3846476	0.41379119	16	63.5065023	10.7626048			1	5	0	0	1	3	0	54	0	0	0
HR021_09	2b	20.5590777		Eukaryote	Saccharomyces cerevisiae	S288C	S288C						Glc4000	5-fluoroorotic_acid1000	HR	H21	123	included	0.5	4000		650	18000724.8	7666614	39083333	5190720	21966667	9245400	14.7572558	195.158236	5121.2052324	0.3700783	0.41885491	16	43.6092662	7.43963931			1	0	0	2	1	0	0	3	0	5	0
HR021_10	2b	15.0439976		Eukaryote	Saccharomyces cerevisiae	S288C	S288C						Glc8000	5-fluoroorotic_acid1000	HR	H21	123	included	0.5	8000		575	31856293.4	4468882.63	69166667	12237623.3	29100000	24310553	15.7576569	182.768289	4817.8720333	0.479246	0.38610033	16	29.989914	6.05218559			0	0	0	2	1	0	0	0	16	0	3
HR023_01	2b	62.9428021		Eukaryote	Saccharomyces cerevisiae	S288C	S288C						Glc500	5-fluoroorotic_acid1000	HR	H23	124	included	1	500		1050	10314045.1	1670454.62	11166667	2434629.33	9056667	3435921.3	13.2619333	217.162908	7487.9121589	0.6491949	0.34041875	17	114.291678	29.2583299			0	0	1	0	6	4	0	0	0	5	3
HR023_02	2b	16.239991		Eukaryote	Saccharomyces cerevisiae	S288C	S288C						Glc1000	5-fluoroorotic_acid1000	HR	H23	124	excluded	1	1000		1250	15394097.2	2218833.64	16666667	7064273	19436667	8324834	13.5881615	211.949202	9117.9938234	0.25	0.47394178	16	37.679947	5.03545909			0	1	0	0	0	0	1	1	0	0	0
HR023_03	2b	22.9367257		Eukaryote	Saccharomyces cerevisiae	S288C	S288C						Glc2000	5-fluoroorotic_acid1000	HR	H23	124	included	1	2000		800	20705060.8	3473919.45	22416667	13006981.3	24800000	14716937	14.6596239	196.457973	6263.9776795	0.4749063	0.38720825	16	46.0735362	9.14916401			1	0	0	0	19	0	0	10	0	1	0
HR023_04	2b	6.77515919		Eukaryote	Saccharomyces cerevisiae	S288C	S288C						Glc4000	5-fluoroorotic_acid1000	HR	H23	124	excluded	1	4000		1100	40717387.2	2069633.18	44083333	27884876.7	42966667	31610547	15.1758538	189.775154	8896.8434326	0.27586678	0.45946854	16	15.5874087	2.11214881			0	0	3	0	1	0	0	0	0	0	0
HR023_05	2b	4.93752435		Eukaryote	Saccharomyces cerevisiae	S288C	S288C						Glc8000	5-fluoroorotic_acid1000	HR	H23	124	excluded	1	8000		1000	59267274.3	1852096.07	64166667	75397603.3	59200000	83817293	15.8549481	181.646763	8427.547668	0.29263361	0.45100772	16	11.4261676	1.53310424			25	0	0	0	0	0	0	0	0	1	8
HR023_06	2b	34.0174987		Eukaryote	Saccharomyces cerevisiae	S288C	S288C						Glc500	5-fluoroorotic_acid1000	HR	H23	125	included	1	500		500	9929192.71	1404579.57	10750000	3225508	7016667	4315014	14.2774607	201.716542	3819.4655676	0.3377663	0.43108405	16	72.5315865	12.2686107			1	0	1	0	0	0	2	0	0	2	0
HR023_07	2b	31.9793313		Eukaryote	Saccharomyces cerevisiae	S288C	S288C						Glc1000	5-fluoroorotic_acid1000	HR	H23	125	included	1	1000		1400	15471067.7	3417177.53	16750000	11886349	12823333	13131732	13.4318583	214.415603	10102.7843	0.4947544	0.37083343	17	61.3413966	13.8229568			11	2	0	0	0	1	0	1	0	0	0
HR023_08	2b	17.2627104		Eukaryote	Saccharomyces cerevisiae	S288C	S288C						Glc2000	5-fluoroorotic_acid1000	HR	H23	125	included	1	2000		900	27247552.1	1199851.13	29500000	12297767.3	15640000	14189175	14.8858421	193.472427	7148.7504779	0.4703666	0.38838157	16	33.2976407	7.43025646			1	0	0	0	0	1	1	0	0	1	0
HR023_09	2b	14.945858		Eukaryote	Saccharomyces cerevisiae	S288C	S288C						Glc4000	5-fluoroorotic_acid1000	HR	H23	125	included	1	4000		1050	35252482.6	1502403.95	38166667	47063374.3	33966667	49728651	15.0350479	191.552432	8418.5263594	0.5268786	0.37474623	16	28.5414055	6.48276328			3	1	0	0	0	3	1	0	0	1	1
HR023_10	2b	3.56687822		Eukaryote	Saccharomyces cerevisiae	S288C	S288C						Glc8000	5-fluoroorotic_acid1000	HR	H23	125	excluded	1	8000		950	59267274.3	2849987.51	64166667	86731320	56200000	95044660	15.9289487	180.802893	8041.3163279	0.21139915	0.49965309	16	9.16962331	0.89130655			0	0	0	0	0	0	0	0	0	1	3
HR023_11	2b	23.009497		Eukaryote	Saccharomyces cerevisiae	S288C	S288C						Glc500	5-fluoroorotic_acid1000	HR	H23	126	excluded	1	500		850	11989296.9	399950.378	14250000	6414284.33	6586667	7533861.3	13.7839247	208.939041	6283.4011804	0.27586769	0.45946807	16	53.0029122	7.1820884			0	0	0	0	0	0	0	0	0	1	3
HR023_12	2b	31.0490066		Eukaryote	Saccharomyces cerevisiae	S288C	S288C						Glc1000	5-fluoroorotic_acid1000	HR	H23	126	included	1	1000		1400	15144375	4232676.95	18000000	17311772.7	14233333	18512455	13.4010676	214.908251	10081.239234	0.4702178	0.38842028	16	62.0473344	12.4712113			1	0	0	0	0	0	0	0	0	0	2
HR023_13	2b	39.9268355		Eukaryote	Saccharomyces cerevisiae	S288C	S288C						Glc2000	5-fluoroorotic_acid1000	HR	H23	126	included	1	2000		1050	19421258.7	5699975.02	23083333.3	27742349.3	20300000	29321101	14.1749598	203.17518	7967.0757389	0.7754294	0.32188876	17	70.3925488	19.5408241			4	1	0	1	21	0	0	22	0	0	6
HR023_14	2b	11.1981811		Eukaryote	Saccharomyces cerevisiae	S288C	S288C						Glc4000	5-fluoroorotic_acid1000	HR	H23	126	included	1	4000		1200	33163376.7	11161251.3	39416667	53504495.7	17400000	55425609	14.7542689	195.197744	9452.7410111	0.3713695	0.41839562	16	23.7640578	4.05086614			0	6	0	0	0	2	1	0	0	0	0
HR023_15	2b	7.31571121		Eukaryote	Saccharomyces cerevisiae	S288C	S288C						Glc8000	5-fluoroorotic_acid1000	HR	H23	126	excluded	1	8000		650	31761119.8	13769759.7	37750000	48932299.3	30433333	51627601	15.5764625	184.894355	5387.408835	0.23235518	0.48499594	16	18.8021778	1.82818302			0	0	0	0	3	0	0	0	65	0	0
RK082_02	2b	178.841206		Eukaryote	Saccharomyces cerevisiae	Sigma_1278b	Sigma_1278b						3%YP_Glc25	hygromycinB300	RK	BB82	81	included	1	25	3	12200	47430434	16297003.8	51166667		22500000		11.9247162	362.272772	78851.118875	8.482516	0.15616756	16	236.400957	127.72527			14	41	117	23	13	34	47	126	17	501	12
RK082_04	2b	259.426321		Eukaryote	Saccharomyces cerevisiae	Sigma_1278b	Sigma_1278b						5%YP_Glc25	hygromycinB300	RK	BB82	81	included	1	25	5	9700	36152187.5	802787.507	39000000		17000000		11.8638106	364.132584	62398.135607	9.378829	0.15130361	16	342.96157	185.039757			55	8	21	132	11	104	14	24	109	85	84
RK082_05	2b	415.476205		Eukaryote	Saccharomyces cerevisiae	Sigma_1278b	Sigma_1278b						1%YP_Glc25	hygromycinB300	RK	BB82	81	included	1	25	1	6150	7956571.18	1605798	8583333.3		6733333		10.3373447	417.902287	34876.492142	3.305766	0.21013838	16	582.665937	276.43478			65	5	4	8	4	3	4	15	3	19	2
RK084_02	2b	202.567169		Eukaryote	Saccharomyces cerevisiae	Sigma_1278b	Sigma_1278b						2%YP_Glc25	hygromycinB300	RK	BB84	91	included	1	25	2	11350	34172916.7	10729099.5	47000000		19200000		11.5559454	373.833543	71267.552782	6.922311	0.16649339	16	270.090174	142.825707			151	31	25	501	6	23	37	53	24	16	14
RK084_04	2b	347.169129		Eukaryote	Saccharomyces cerevisiae	Sigma_1278b	Sigma_1278b						5%YP_Glc25	hygromycinB300	RK	BB84	91	included	1	25	5	9900	40959027.8	6404251.92	56333333		23300000		12.0144653	359.566563	64429.4114	14.21971	0.13271363	16	440.193798	260.028877			31	71	42	67	85	49	151	21	15	40	73
RK085_02	2b	327.698231		Eukaryote	Saccharomyces cerevisiae	Sigma_1278b	Sigma_1278b						2%YP_Glc25	hygromycinB300	RK	BB85	94	included	1	25	2	6550	27543645.8	6404424.42	29666667		14433333		12.037937	358.865477	42704.357749	9.026004	0.15816463	15	435.709204	231.042689			23	4	47	109	30	46	57	12	57	17	94
RK085_04	2b	304.890832		Eukaryote	Saccharomyces cerevisiae	Sigma_1278b	Sigma_1278b						5%YP_Glc25	hygromycinB300	RK	BB85	94	included	1	25	5	7100	33887968.8	3216201.84	36500000		13100000		12.2206665	353.499541	46938.463756	10.332131	0.14675952	16	220.95898	101.6235			29	12	78	58	88	64	65	5	21	21	46
RK086_02	2b	114.862654		Eukaryote	Saccharomyces cerevisiae	Sigma_1278b	Sigma_1278b						1%YP_Glc25	hygromycinB300	RK	BB86	97	included	0.5	25	1	11750	2850781.25	670535.092	6833333.3		13566667		7.92255277	545.278791	52530.542247	0.3274483	0.43531751	16	262.370324	36.0427164			2	0	0	0	0	0	0	7	3	0	0
RK086_04	2b	59.4349335		Eukaryote	Saccharomyces cerevisiae	Sigma_1278b	Sigma_1278b						2%YP_Glc25	hygromycinB300	RK	BB86	97	included	0.5	25	2	12825	15992187.5	2230425.51	38333333		25333333		10.2841928	420.062139	72390.210148	0.9504946	0.31118737	16	103.514075	29.4458841			0	4	42	0	0	2	2	0	27	0	6
RK087_02	2b	47.0219436		Eukaryote	Saccharomyces cerevisiae	Sigma_1278b	Sigma_1278b						1%YP_Glc25	hygromycinB300	RK	BB87	100	excluded	0.5	25	1	6475	3987500	1004589.47	9166666.7		13400000		9.26638861	466.201039	33265.592116	0.1875	0.51889645	16	121.932389	11.6938082			0	0	1	1	0	0	0	0	0	0	0
RK087_04	2b	14.8531498		Eukaryote	Saccharomyces cerevisiae	Sigma_1278b	Sigma_1278b						2%YP_Glc25	hygromycinB300	RK	BB87	100	excluded	0.5	25	2	6925	16167500	3923047.29	37166667		22633333		11.1889949	386.09366	42213.727093	0.2401383	0.47998841	16	38.3531449	3.70144549			0	0	0	7	0	0	14	0	0	30	0
RK090_02	2b	121.165685		Eukaryote	Saccharomyces cerevisiae	Sigma_1278b	Sigma_1278b						1.25%YP_Glc25	hygromycinB300	RK	BB90	102	included	0.5	25	1.25	3775	3578103	144324	8750425	4987916	13175000	5061665	9.88850256	436.871	20563.208712	0.4335433	0.39848398	16	257.588582	43.7480641			0	0	1	4	0	0	0	0	23	0	0
RK090_04	2b	46.5717454		Eukaryote	Saccharomyces cerevisiae	Sigma_1278b	Sigma_1278b						1.5%YP_Glc25	hygromycinB300	RK	BB90	102	excluded	0.5	25	1.5	4075	4702422		11500000	2593001	13200000	2677480	10.1723882	424.679033	22773.902622	0.219	0.49412429	16	120.696434	11.5818851			34	0	0	0	0	28	0	0	0	1	0
RK090_07	2b	23.0602916		Eukaryote	Saccharomyces cerevisiae	Sigma_1278b	Sigma_1278b						2%YP_Glc25	hygromycinB300	RK	BB90	103	included	0.5	25	2	3350	16917917	4092528	38000000	5363089	31350000	5400760	12.3021032	351.159466	22283.332168	0.3901321	0.41194991	16	49.1365584	8.31563382			16	1	9	3	0	0	0	0	0	0	1
RK090_09	2b	15.7896287		Eukaryote	Saccharomyces cerevisiae	Sigma_1278b	Sigma_1278b						3%YP_Glc25	hygromycinB300	RK	BB90	103	included	0.5	25	3	3525	21592604	5402452	48500000	9436838	27900000	9612946	12.5806264	343.385129	23937.927743	0.3409392	0.42981628	16	36.4014129	4.9249363			21	0	0	0	0	122	0	0	0	0	0
RK090_10	2b	26.3143931		Eukaryote	Saccharomyces cerevisiae	Sigma_1278b	Sigma_1278b						5%YP_Glc25	hygromycinB300	RK	BB90	103	included	0.5	25	5	3000	36173177	9601700	81250000	16020770	12950000	16428950	13.5576702	318.638818	21837.466493	0.9518752	0.31104512	16	46.1449487	12.9400494			15	10	5	0	0	1	0	1	0	26	0
RK095_02	2b	11.4127281		Eukaryote	Saccharomyces cerevisiae	Sigma_1278b	Sigma_1278b						1.25%YP_Glc25	hygromycinB300	RK	BB95	105	excluded	0.5	25	1.25	3600	5925334.35	2135420.06	14834583	3984261	5843333	4071470.4	10.6846839	404.31706	21039.187243	0.06762423	0.71547401	16	50.194646	0.65140105			0	0	0	0	0	9	0	0	0	0	0
RK095_04	2b	8.10753034		Eukaryote	Saccharomyces cerevisiae	Sigma_1278b	Sigma_1278b						1.5%YP_Glc25	hygromycinB300	RK	BB95	105	excluded	0.5	25	1.5	3150	8322196.42	1099617.59	20835333	4968281	9553333	5021436.3	11.3673968	380.03424	19482.532673	0.06747246	0.71598057	16	35.6302324	0.46285846			0	6	0	0	0	0	0	0	0	0	0
RK095_07	2b	10.8064673		Eukaryote	Saccharomyces cerevisiae	Sigma_1278b	Sigma_1278b						2%YP_Glc25	hygromycinB300	RK	BB95	106	excluded	0.5	25	2	4075	19738368.1	4115355.88	49166667	8754611	18036667	8798599.6	12.241915	352.885965	26983.297332	0.21330203	0.49824469	16	27.792398	2.69953118			0	0	4	1	0	3	0	0	0	0	0
RK095_09	2b	6.64701108		Eukaryote	Saccharomyces cerevisiae	Sigma_1278b	Sigma_1278b						3%YP_Glc25	hygromycinB300	RK	BB95	106	excluded	0.5	25	3	3850	29908645.8	2781384.92	74500000	13756047	23566667	13829500	12.9234165	334.27693	26804.338106	0.1988031	0.50941626	16	17.1687335	1.65658052			0	0	0	0	0	0	0	1	0	0	0
RK095_10	2b	6.94020079		Eukaryote	Saccharomyces cerevisiae	Sigma_1278b	Sigma_1278b						5%YP_Glc25	hygromycinB300	RK	BB95	106	included	0.5	25	5	4025	46502256.9	15387345.1	115833330	24992332	12316667	25173500	13.4960243	320.094266	29174.588016	0.322735	0.43731018	16	15.8263996	2.18034149			0	0	4	0	0	0	2	0	0	0	0
RK095_16	2b	30.194403		Eukaryote	Saccharomyces cerevisiae	Sigma_1278b	Sigma_1278b						2%YP_Glc25	hygromycinB300	RK	BB95	108	included	0.5	25	2	3775	12542500	1559400.93	29000000	5638383	12693333	5681673.8	11.6980607	369.291981	23971.399251	0.3787133	0.40340735	17	63.9944828	10.9304126			17	2	0	0	5	4	0	0	0	1	0
RK095_17	2b	17.2819196		Eukaryote	Saccharomyces cerevisiae	Sigma_1278b	Sigma_1278b						3%YP_Glc25	hygromycinB300	RK	BB95	108	included	0.5	25	3	3800	24796666.7	4200671.33	57333333	11949656	13833333	12010434	12.6718592	340.91288	25978.638318	0.428534	0.39994542	16	34.8003267	6.89856432			11	0	1	1	0	3	0	0	0	0	1
RK095_18	2b	13.5936606		Eukaryote	Saccharomyces cerevisiae	Sigma_1278b	Sigma_1278b						5%YP_Glc25	hygromycinB300	RK	BB95	108	included	0.5	25	5	3725	27752083.3	6825876.81	64166667	20819488	9393333	20999600	12.863068	335.845227	25821.756051	0.3772524	0.41632934	16	28.8677643	4.91406711			0	0	0	2	5	0	0	1	0	0	1
RK095_19	2b	11.5417793		Eukaryote	Saccharomyces cerevisiae	Sigma_1278b	Sigma_1278b						6%YP_Glc25	hygromycinB300	RK	BB95	108	included	0.5	25	6	3875	39790000	19700125.8	92000000	23234020	6333333	23486600	13.325922	324.180196	27757.891931	0.4592474	0.39131941	16	23.0882558	4.62862026			1	0	1	0	0	0	0	0	6	0	0
RK095_20	2b	28.8384414		Eukaryote	Saccharomyces cerevisiae	Sigma_1278b	Sigma_1278b						7%YP_Glc25	hygromycinB300	RK	BB95	108	included	0.5	25	7	3675	32797916.7	1839184.74	75833333	21368966	6266667	21721900	13.1235723	329.178664	25953.550322	0.9458408	0.31166886	16	49.5449548	14.7052938			6	0	0	0	0	1	1	0	3	11	1
RK096_04	2b	12.6310844		Eukaryote	Saccharomyces cerevisiae	Sigma_1278b	Sigma_1278b						1.5%YP_Glc25	hygromycinB300	RK	BB96	109	excluded	0.5	25	1.5	3250	12524647.5	2727360.51	31336100	5431511.57	16733333	5479563.3	11.9120427	362.658204	20984.856267	0.15819988	0.5653801	15	38.8051321	2.1			0	0	0	0	0	0	0	7	0	0	0
RK096_07	2b	29.3970087		Eukaryote	Saccharomyces cerevisiae	Sigma_1278b	Sigma_1278b						2%YP_Glc25	hygromycinB300	RK	BB96	110	included	0.5	25	2	3600	14944088.5	1278435.66	36500000	8015036.8	19100000	8060993.3	12.0192904	359.422217	23437.556113	0.4393115	0.39682839	16	61.8239712	10.7			0	28	0	0	0	0	4	0	0	3	0
RK096_09	2b	5.42506054		Eukaryote	Saccharomyces cerevisiae	Sigma_1278b	Sigma_1278b						3%YP_Glc25	hygromycinB300	RK	BB96	110	excluded	0.5	25	3	3625	26817474	3097878.02	65500000	13471157.4	28933333	13541400	12.8529047	336.110793	25110.147877	0.14548642	0.56206562	16	16.6779623	0.9			0	15	0	0	0	0	0	4	0	0	0
RK096_10	2b	20.5680523		Eukaryote	Saccharomyces cerevisiae	Sigma_1278b	Sigma_1278b						5%YP_Glc25	hygromycinB300	RK	BB96	110	included	0.5	25	5	3700	35483680.6	5667028.94	86666667	24436937.3	11296667	24618900	13.2273428	326.596209	26322.008075	0.7298302	0.3492815	15	36.7623871	9.95			0	1	7	0	1	1	0	1	0	0	1
RK096_16	2b	23.5389895		Eukaryote	Saccharomyces cerevisiae	Sigma_1278b	Sigma_1278b						2%YP_Glc25	hygromycinB300	RK	BB96	112	included	0.5	25	2	3625	15451840	3454532.9	35666667	6398447.73	18866667	6442426.7	12.05751	358.282928	23669.543192	0.3637207	0.40857304	17	49.9337546	8.52			0	2	0	0	2	0	0	0	0	69	0
RK096_17	2b	23.7224599		Eukaryote	Saccharomyces cerevisiae	Sigma_1278b	Sigma_1278b						3%YP_Glc25	hygromycinB300	RK	BB96	112	included	0.5	25	3	3775	22527916.7	2412117.92	52000000	11875994.7	19600000	11950433	12.5429496	344.416595	25564.590937	0.5344176	0.37307286	16	46.7924982	9.62			7	0	0	3	0	4	0	0	0	5	0
RK096_18	2b	14.0564027		Eukaryote	Saccharomyces cerevisiae	Sigma_1278b	Sigma_1278b						5%YP_Glc25	hygromycinB300	RK	BB96	112	included	0.5	25	5	3575	43034097.2	37019130.2	99333333	17940066.3	14633333	18114400	13.5552493	318.695724	26018.655367	0.6049046	0.35879363	16	26.7545754	6.12			0	0	0	7	1	35	0	0	0	1	2
RK096_19	2b	36.9069447		Eukaryote	Saccharomyces cerevisiae	Sigma_1278b	Sigma_1278b						6%YP_Glc25	hygromycinB300	RK	BB96	112	included	0.5	25	6	3475	32058958.3	8475694.35	74000000	23339818.7	12476667	23562433	13.171427	327.982687	24624.228447	1.1831982	0.29044438	16	59.2925378	20.76			3	0	0	1	1	3	14	1	0	1	3
RK096_20	2b	19.2674446		Eukaryote	Saccharomyces cerevisiae	Sigma_1278b	Sigma_1278b						7%YP_Glc25	hygromycinB300	RK	BB96	112	included	0.5	25	7	3450	50254583.3	13261342.2	116000000	25134054.3	16733333	25486500	13.8303712	312.356042	25583.30349	0.9682774	0.30937567	16	32.2390794	10.21			24	2	3	4	2	1	0	0	0	1	1
RK098_09	2b	14.854396		Eukaryote	Saccharomyces cerevisiae	Sigma_1278b	Sigma_1278b						1%YP_Glc2000	hygromycinB300	RK	BB98	114	excluded	0.5	2000	1	2500	4207508.68	4438199.19	10833333	28341776.7	14490000	35770467	10.7168224	403.104561	14650.617731	0.0625	0.73345571	16	65.404204	0.84757615			0	0	0	0	0	0	0	0	0	0	1
RK098_11	2b	10.8264786		Eukaryote	Saccharomyces cerevisiae	Sigma_1278b	Sigma_1278b						1%YP_Glc175	hygromycinB300	RK	BB98	115	included	1	175	1	5150	35232656.3	8138812.37	49500000	11224316.7	17133333	12784047	12.7400532	339.088066	35383.357996	0.3814456	0.40249488	17	23.0279175	3.91005716			0	0	2	0	0	0	0	1	0	0	0
RK098_12	2b	72.3881599		Eukaryote	Saccharomyces cerevisiae	Sigma_1278b	Sigma_1278b						1%YP_Glc250	hygromycinB300	RK	BB98	115	included	1	250	1	5200	14828559	2315535.4	20833333	5792423.33	15466667	7979383.3	11.4775792	376.38599	32447.73599	1.0734121	0.29949161	16	127.517947	35.387309			21	13	0	0	0	1	0	14	0	20	16
RK098_13	2b	516.99949		Eukaryote	Saccharomyces cerevisiae	Sigma_1278b	Sigma_1278b						1%YP_Glc500	hygromycinB300	RK	BB98	115	included	1	500	1	5400	6761822.92	2686875.97	9500000	1663488.67	1301333	2031240	10.2902371	419.815399	30496.370077	3.495859	0.20646984	16	731.222344	339.452841			6	32	9	3	0	6	9	37	7	6	8
RK098_14	2b	63.3744681		Eukaryote	Saccharomyces cerevisiae	Sigma_1278b	Sigma_1278b						1%YP_Glc25	hygromycinB300	RK	BB98	115	included	1	25	1	5350	15243758.7	3980246.01	21416667	4531874	8353333	4729860	11.4763922	376.42492	33380.557399	0.9660651	0.30959867	16	107.354881	32.7332393			0	0	7	0	5	2	3	2	8	0	0
RK098_15	2b	10.1104187		Eukaryote	Saccharomyces cerevisiae	Sigma_1278b	Sigma_1278b						1%YP_Glc100	hygromycinB300	RK	BB98	115	excluded	1	100	1	5350	28945347.2	3652524.23	40666667	9579689	13000000	9802326.7	12.4015049	348.344819	35852.523671	0.29264958	0.45099996	16	23.4355859	3.14245773			0	0	0	0	0	29	0	0	9	0	0
RK101_01	2b	58.8599368		Eukaryote	Saccharomyces cerevisiae	Sigma_1278b	Sigma_1278b						1%YP_Glc25	hygromycinB300	RK	BB101	1	included	1	25	1	4950	7906111.11	5295682.45	9333333.3	654135.9		692526.33	10.641324	405.964521	28821.837309	0.4653532	0.37805943	17	117.128078	23.7168562			1	0	0	0	0	0	2	6	0	3	0
RK101_02	2b	64.0961424		Eukaryote	Saccharomyces cerevisiae	Sigma_1278b	Sigma_1278b						1%YP_Glc100	hygromycinB300	RK	BB101	1	included	1	100	1	6050	9741458.33	733595.686	11500000	1464064.67		1652140.3	10.6529869	405.52007	35261.881638	0.6243899	0.35522825	16	121.762416	27.9181916			0	19	4	25	1	2	0	0	0	0	0
RK101_03	2b	47.9973942		Eukaryote	Saccharomyces cerevisiae	Sigma_1278b	Sigma_1278b						1%YP_Glc175	hygromycinB300	RK	BB101	1	included	1	175	1	6650	11294444.4	2173447.03	13333333	2646716.67		4924853.3	10.7299713	402.610581	39014.251689	0.5421039	0.37139846	16	95.9265598	19.2744939			0	3	0	0	58	0	27	0	3	1	0
RK101_04	2b	84.2092041		Eukaryote	Saccharomyces cerevisiae	Sigma_1278b	Sigma_1278b						1%YP_Glc250	hygromycinB300	RK	BB101	1	included	1	250	1	5250	12706250	3197669.46	15000000	4868433.33		8061666.7	11.2409333	384.309727	32139.351103	1.0699832	0.2997936	16	148.86533	41.0632327			0	28	1	0	12	29	0	0	0	1	4
RK101_05	2b	65.974553		Eukaryote	Saccharomyces cerevisiae	Sigma_1278b	Sigma_1278b						1%YP_Glc500	hygromycinB300	RK	BB101	1	included	1	500	1	7000	11153263.9	1603502.87	13166667	12301200		20581333	10.6378234	406.098111	40745.932548	0.7358316	0.33731907	16	120.75796	30.5368638			0	0	1	1	0	0	1	5	16	0	0
RK101_06	2b	41.0788246		Eukaryote	Saccharomyces cerevisiae	Sigma_1278b	Sigma_1278b						2%YP_Glc25	hygromycinB300	RK	BB101	2	included	1	25	2	7700	26909114.6	6230895.48	31833333	2643491.47		2726670	11.7709489	367.005248	49175.530933	1.1053948	0.28787479	17	68.6031788	21.7787694			1	27	1	1	6	9	0	6	0	34	1
RK101_07	2b	96.4346253		Eukaryote	Saccharomyces cerevisiae	Sigma_1278b	Sigma_1278b						3%YP_Glc25	hygromycinB300	RK	BB101	2	included	1	25	3	7150	33953385.4	6633594	40166667	7073441.33		7223950	12.2133246	353.712044	47242.787152	3.274282	0.21077278	16	140.131535	61.0497296			9	12	1	4	50	9	9	1	52	3	33
RK101_08	2b	224.41978		Eukaryote	Saccharomyces cerevisiae	Sigma_1278b	Sigma_1278b						5%YP_Glc25	hygromycinB300	RK	BB101	2	included	1	25	5	6050	46351302.1	18502176.6	54833333	12823712		13254133	12.9033871	334.795815	42060.561187	10.402149	0.14644762	16	312.740815	149.013894			151	151	151	52	5	37	151	151	151	151	151
RK101_09	2b	32.370667		Eukaryote	Saccharomyces cerevisiae	Sigma_1278b	Sigma_1278b						1%YP_Glc25	hygromycinB300	RK	BB101	2	included	1	25	1	5350	14370312.5	1523908.78	17000000	795628.4		828199	11.3912649	379.237954	33153.144244	0.4651766	0.38974134	16	64.5670788	13.0214218			0	0	0	1	0	0	3	1	0	2	2
RK101_10	2b	16.2603634		Eukaryote	Saccharomyces cerevisiae	Sigma_1278b	Sigma_1278b						1%YP_Glc25	hygromycinB300	RK	BB101	2	excluded	1	25	1	5450	8030468.75	4452959.91	9500000	720136.267		753369.67	10.5250123	410.450828	31416.971791	0.13057834	0.58153611	16	50.0250686	2.70849195			0	0	1	0	0	0	0	0	0	0	0
RK101_11	2b	51.8579844		Eukaryote	Saccharomyces cerevisiae	Sigma_1278b	Sigma_1278b						1%YP_Glc175	hygromycinB300	RK	BB101	3	included	1	175	1	5250	9625000	1667098.9	11666667	3797186.67		5620796.7	10.8402534	398.514669	31089.467893	0.4991331	0.36980559	17	99.8173195	22.3615481			1	0	0	0	76	1	1	0	1	0	0
RK101_12	2b	38.2564228		Eukaryote	Saccharomyces cerevisiae	Sigma_1278b	Sigma_1278b						1%YP_Glc175	hygromycinB300	RK	BB101	3	included	1	175	1	5450	11825000	3832773.96	14333333	4925510.67		6425643.3	11.0832963	389.775737	32934.688323	0.4523822	0.3931804	16	80.4429514	13.9241776			10	0	0	0	0	0	0	0	8	0	0
RK101_15	2b	42.4359308		Eukaryote	Saccharomyces cerevisiae	Sigma_1278b	Sigma_1278b						2%YP_Glc25	hygromycinB300	RK	BB101	3	included	1	25	2	5200	28187500	3434748.9	34166667	3708425.5		3767753.3	12.4042563	348.267554	34854.461041	1.1961628	0.29894171	15	71.277992	22.1212772			0	4	3	2	1	10	1	0	6	151	0
RK101_16	2b	20.0636987		Eukaryote	Saccharomyces cerevisiae	Sigma_1278b	Sigma_1278b						2%YP_Glc25	hygromycinB300	RK	BB101	4	included	1	25	2	7150	28609704.9	5629001.68	33166667	3707951		3788763.3	11.9662738	361.014639	46360.27875	0.5740165	0.35387546	17	38.1787056	8.72797539			0	0	0	0	0	1	0	5	0	1	3
RK101_18	2b	31.1670494		Eukaryote	Saccharomyces cerevisiae	Sigma_1278b	Sigma_1278b						3%YP_Glc25_Ap75C	hygromycinB300	RK	BB101	4	included	1			6550	55062899.3	9857242.18	63833333	3401757.33		3832150	13.037298	331.357002	45974.904865	1.7161481	0.25833982	16	49.0726539	17.6961386			10	7	0	2	0	1	7	23	4	9	6
RK101_19	2b	120.904282		Eukaryote	Saccharomyces cerevisiae	Sigma_1278b	Sigma_1278b						5%YP_Glc25	hygromycinB300	RK	BB101	4	included	1	25	5	6700	48162066	6314317.49	55833333	15573222		16020333	12.8114486	337.198403	46271.709399	5.823	0.17581457	16	164.7039	82.3429			151	151	151	12	151	39	42	7	151	151	151
RK101_21	2b	30.6562176		Eukaryote	Saccharomyces cerevisiae	Sigma_1278b	Sigma_1278b						1%YP_Glc8000	hygromycinB300	RK	BB101	138	included	10	8000	1	50500	471666667	13864422.2	47166667	66743500		81877300	13.1891966	327.540799	358297.01513	14.459516	0.13634588	15	42.1119943	20.6260834			2	201	501	151	151	25	104	151	22	151	151
RK103_21	2b	4.65114727		Eukaryote	Saccharomyces cerevisiae	Sigma_1278b	Sigma_1278b						1%YP_Glc8000	hygromycinB300	RK	BB103	139	included	5	8000	1	32250	240833333	32627953	48166667	34957250		59576850	12.8664483	335.756994	223611.94983	1.1201513	0.32782514	13	8.77766284	2.03083142			37	11	1	21	17	0	0	0	0	0	0
RK063_01	3	23.6565394		Bacteria	Escherichia coli	Keio	dam						Glc100	rifampicin50	RK	BB63	51	included	0.5	100		925	68057291.7	1317080.3	149166670	1789467.33		2326430	16.1669369	89.0706764	7939.7638126	1.61	0.2557181	17	36.2938	13.1538			11	1	2	8	0	2	6	1	4	1	4
RK063_02	3	10.2223465		Bacteria	Escherichia coli	Keio	dam						Glc250	rifampicin50	RK	BB63	51	included	0.5	250		1300	167671875	37013237.3	367500000	10260830		16929567	16.9767696	84.821791	11684.945827	1.714	0.25844176	16	15.7433	5.6429			5	7	1	7	28	2	0	0	7	5	4
RK063_05	3	26.9746847		Bacteria	Escherichia coli	Keio	dam						Glc80	rifampicin50	RK	BB63	51	included	0.5	80		1225	47526042	2870510	104166670	2055440.67		2643636.7	15.2436489	94.4655712	9949.3682646	1.282	0.28319877	16	42.9883	13.9262			3	3	2	2	2	3	1	2	4	19	0
RK075_16	3	30.2586941		Bacteria	Escherichia coli	Keio	dam						Glc70	rifampicin50	RK	BB75	73	included	0.5	70		850	43095052.1	14970834.6	95833333	1650170.67		1825866.7	15.6296999	92.1322874	7067.6963348	1.304	0.29092297	15	48.7276	15.2928			2	4	5	1	6	2	3	0	0	0	3
RK075_17	3	16.4467955		Bacteria	Escherichia coli	Keio	dam						Glc90	rifampicin50	RK	BB75	73	included	0.5	90		875	55086718.8	8487665.43	122500000	2270410.33		2507383.3	15.942062	90.3270857	7412.2119477	0.906	0.32628347	15	27.7425	7.5225			2	62	2	4	3	1	1	1	0	0	0
RK075_18	3	31.3013069		Bacteria	Escherichia coli	Keio	dam						Glc125	rifampicin50	RK	BB75	73	included	0.5	125		1000	92935416.7	14235172.5	206666670	3976960.33		4262716.7	16.5039409	87.2518879	8752.0203862	2.909	0.2259494	15	46.0099	18.8121			6	9	7	4	10	4	2	3	9	4	19
RK075_19	3	12.4311679		Bacteria	Escherichia coli	Keio	dam						Glc175	rifampicin50	RK	BB75	73	included	0.5	175		1125	106426042	12332292	236666670	6071690		7292490	16.5295667	87.1166212	9860.4365719	1.323	0.28960037	15	19.9832	6.3057			4	1	1	4	1	3	0	1	3	40	1
RK075_20	3	8.53784397		Bacteria	Escherichia coli	Keio	dam						Glc275	rifampicin50	RK	BB75	73	included	0.5	275		1125	140902083	7227715.34	313333330	10672830		12260450	16.9344084	85.0339714	10088.145739	1.203	0.30887901	14	14.0806	4.1038			1	14	1	4	1	4	4	3	0	2	1
RK076_06	3	65.0495783		Bacteria	Escherichia coli	Keio	dam						Glc70	rifampicin50	RK	BB76	75	included	0.5	70		1075	48516840.3	9364848.8	111666670	1581764		1776833.3	15.4618613	93.1323836	8848.3542937	3.156	0.20686331	17	92.9432	41.0365			5	9	8	4	2	18	3	5	9	10	6
RK076_07	3	54.5772453		Bacteria	Escherichia coli	Keio	dam						Glc80	rifampicin50	RK	BB76	75	included	0.5	80		975	51413368.1	5358087.09	118333330	1830264.33		2017896.7	15.6863818	91.7993722	8134.6926455	2.806	0.22127303	16	79.6731	33.1962			8	7	6	4	1	5	4	3	6	7	14
RK076_08	3	35.8348403		Bacteria	Escherichia coli	Keio	dam						Glc125	rifampicin50	RK	BB76	75	included	0.5	125		1000	85447569.4	6983275.58	196666670	3537463.67		3848906.7	16.3827518	87.8973212	8691.4295371	3.062	0.21527047	16	51.8492	22.1318			10	8	5	1	10	4	2	5	10	13	5
RK076_09	3	15.1752577		Bacteria	Escherichia coli	Keio	dam						Glc175	rifampicin50	RK	BB76	75	included	0.5	175		1100	130343750	22602314.5	300000000	5819990		7461053.3	16.8544584	85.4373347	9819.9950091	1.978	0.2470386	16	22.9971	8.6339			5	4	1	2	7	4	8	5	0	6	1
RK076_10	3	22.3723236		Bacteria	Escherichia coli	Keio	dam						Glc275	rifampicin50	RK	BB76	75	included	0.5	275		775	140843663	15602481	324166670	10955066.7		14063433	17.4714669	82.4200971	7157.7142966	3.151	0.21333635	16	32.2772	13.8851			6	8	8	6	11	11	8	28	7	4	2
RK079_09	3	23.7800901		Bacteria	Escherichia coli	Keio	dam						Glc90	rifampicin50	RK	BB79	76	included	0.5	90		850	53658333.3	11586651.2	117500000	2088521.33		2498030	15.9459799	90.3048926	7202.0993634	1.276	0.28361757	16	37.9187	12.2629			7	2	2	3	4	1	1	1	0	1	4
RK079_10	3	7.99169625		Bacteria	Escherichia coli	Keio	dam						Glc275	rifampicin50	RK	BB79	76	included	0.5	275		750	165922222	46826893.3	363333330	14310836.7		18977467	17.7551851	81.1030689	7033.211109	1.326	0.28020436	16	12.6842	4.1598			0	5	17	1	3	17	3	2	1	4	2
RK079_14	3	14.6803444		Bacteria	Escherichia coli	Keio	dam						Glc125	rifampicin50	RK	BB79	77	included	0.5	125		775	81197005.2	6861718.75	177500000	3197085.67		3488060	16.6768707	86.3471348	6849.8219624	1.192	0.2897671	16	23.604	7.4432			6	4	0	3	5	2	5	0	7	3	0
RK079_15	3	13.3479539		Bacteria	Escherichia coli	Keio	dam						Glc175	rifampicin50	RK	BB79	77	included	0.5	175		1400	120842491	1746908.09	264166670	6096281		7094273.3	16.3973415	87.819114	12178.213487	1.613	0.26343366	16	20.7011	7.2706			2	3	7	2	0	1	2	19	21	2	1
RK079_19	3	47.9160925		Bacteria	Escherichia coli	Keio	dam						Glc80	rifampicin50	RK	BB79	78	included	0.5	80		1175	42929210.1	4002542.42	94166667	1461081.33		1634390	15.1570113	95.0055375	9492.3775807	2.057	0.24400981	16	72.3	27.4793			3	6	6	2	2	4	5	3	2	2	2
RK079_20	3	9.54448962		Bacteria	Escherichia coli	Keio	dam						Glc275	rifampicin50	RK	BB79	78	included	0.5	275		950	143224002	25897675.8	314166670	11122210		12250933	17.2019143	83.7116132	8645.9389638	1.367	0.27752941	16	15.0935	5.0045			2	2	3	2	6	1	1	3	1	5	3
RK081_01	3	38.0962353		Bacteria	Escherichia coli	Keio	dam						Glc80	rifampicin50	RK	BB81	79	included	0.5	80		700	38796484.4	7709259.43	82500000	1400000		1739920	15.7582115	91.3809287	5865.4295872	1.478	0.26270249	17	59.0226	20.7917			0	3	3	2	5	7	3	4	2	3	4
RK081_02	3	20.3372828		Bacteria	Escherichia coli	Keio	dam						Glc125	rifampicin50	RK	BB81	79	included	0.5	125		975	77984852.4	10537226.8	165833330	2529477		3654573.7	16.2874322	88.4117265	8427.6782456	1.586	0.26483818	16	31.6026	11.036			1	4	3	13	0	1	2	20	0	1	1
RK081_03	3	12.6182389		Bacteria	Escherichia coli	Keio	dam						Glc175	rifampicin50	RK	BB81	79	included	0.5	175		775	99538454.9	13370069.6	211666670	3642583		5603643	16.9706982	84.8521367	6963.6728784	1.256	0.28503249	16	20.1592	6.4817			3	1	8	2	0	0	2	3	2	0	0
RK081_04	3	8.81370554		Bacteria	Escherichia coli	Keio	dam						Glc275	rifampicin50	RK	BB81	79	included	0.5	275		1225	119132639	12349000.3	253333330	7267697		11115130	16.5694275	86.9070464	10761.33304	1.05	0.30157926	16	14.3965	4.3243			1	0	6	1	7	3	2	0	0	1	0
RK060_01	3	50.3272642		Bacteria	Escherichia coli	Keio	dinB						Glc100	rifampicin50	RK	BB60	39	included	1	100		2550	102211000	20309096.9	107500000	1699878.57		1878760	15.2906937	94.1749294	20770.905335	5.144	0.17735843	17	68.7251	34.1478			12	8	13	8	15	17	14	56	10	16	10
RK060_02	3	13.6963454		Bacteria	Escherichia coli	Keio	dinB						Glc250	rifampicin50	RK	BB60	39	included	1	250		3100	267808667	15281971.9	281666670	6221416.67		8205770	16.3985749	87.8125086	26967.955856	3.668	0.20336718	16	19.4665	8.7164			10	8	4	12	7	87	8	6	37	10	4
RK060_05	3	12.5768453		Bacteria	Escherichia coli	Keio	dinB						Glc275	rifampicin50	RK	BB60	39	included	1	275		2650	294748000	42851976.9	310000000	9911016.67		13375233	16.7631301	85.902811	23536.258484	3.707	0.20269077	16	17.8571	8.0175			5	11	7	7	10	8	15	17	4	7	8
RK060_06	3	41.6561296		Bacteria	Escherichia coli	Keio	dinB						Glc90	rifampicin50	RK	BB60	40	included	1	90		2600	98857000	24221468	107500000	1878008		2269943.3	15.2145439	94.6462813	21079.194187	4.118	0.19023281	17	58.0316	27.3885			7	13	8	17	8	6	10	7	10	9	10
RK060_07	3	16.4383065		Bacteria	Escherichia coli	Keio	dinB						Glc175	rifampicin50	RK	BB60	41	included	1	175		3000	220704000	31100295.5	240000000	4168163.33		5489780	16.1667908	89.0714813	25750.366202	3.628	0.20407082	16	23.3885	10.443			8	8	5	15	10	6	5	7	5	7	17
RK060_16	3	35.6158256		Bacteria	Escherichia coli	Keio	dinB						Glc100	rifampicin50	RK	BB60	42	included	1	100		3900	106188750	26593031.9	112500000	1678362.33		1902346.7	14.7327973	97.7411127	30679.547916	3.782	0.19540215	17	50.0115	23.1199			23	15	9	13	14	11	4	6	2	4	4
RK060_17	3	12.829105		Bacteria	Escherichia coli	Keio	dinB						Glc250	rifampicin50	RK	BB60	42	included	1	250		3150	284743167	29972850.6	301666670	7702883.33		9068826.7	16.4639499	87.4638232	27505.882214	3.653	0.20362985	16	18.2411	8.1591			10	5	12	6	7	6	9	5	9	10	3
RK061_01	3	35.347079		Bacteria	Escherichia coli	Keio	dinB						Glc100	rifampicin50	RK	BB61	43	included	1	100		4000	108014583	15522227.4	115833330	1961402.33		2148293.3	14.7208666	97.8203282	31442.346848	3.818	0.1948199	17	49.59	22.9786			4	11	9	11	8	7	6	6	6	11	9
RK061_02	3	12.3427319		Bacteria	Escherichia coli	Keio	dinB						Glc250	rifampicin50	RK	BB61	43	included	1	250		3150	250997917	16374161.9	269166670	9815440		12610297	16.281964	88.4414188	27219.271748	3.098	0.21447933	16	17.8376	7.6382			9	1	9	12	11	7	4	18	4	15	6
RK061_05	3	15.4956087		Bacteria	Escherichia coli	Keio	dinB						Glc275	rifampicin50	RK	BB61	43	included	1	275		3750	225354167	37973860.9	241666670	9220383.33		12672900	15.874944	90.7089814	31640.7916	3.492	0.20654168	16	22.1295	9.7833			5	16	7	11	5	3	6	2	6	12	20
RK061_06	3	30.3637921		Bacteria	Escherichia coli	Keio	dinB						Glc90	rifampicin50	RK	BB61	44	included	1	90		3900	91556416.7	8740650.06	105833330	2208365.67		2609089.7	14.5188993	99.1810725	30262.537476	2.78	0.21529677	17	43.9349	18.75			6	8	2	7	3	9	6	10	1	5	5
RK061_07	3	10.9434674		Bacteria	Escherichia coli	Keio	dinB						Glc175	rifampicin50	RK	BB61	44	included	1	175		3600	182391917	23724621.6	210833330	5913566.67		7394809.7	15.6286854	92.138268	29931.946811	1.996	0.24633466	16	16.5674	6.24			3	3	2	2	3	1	2	3	3	61	1
RK075_11	3	46.2657659		Bacteria	Escherichia coli	Keio	dinB						Glc70	rifampicin50	RK	BB75	72	included	0.5	70		600	34150520.8	2039670.25	72500000	1288208		1474140	15.7965856	91.1589403	5039.021931	1.58	0.26515457	16	71.9251	25.0848			3	2	3	0	2	2	1	0	7	7	4
RK075_12	3	38.5378671		Bacteria	Escherichia coli	Keio	dinB						Glc80	rifampicin50	RK	BB75	72	included	0.5	80		900	40038541.7	2039670.25	85000000	1646106		1900010	15.4411049	93.2575751	7398.5852003	1.543	0.27590222	15	60.8075	20.2965			4	2	0	3	2	2	3	2	3	3	7
RK075_13	3	18.4968052		Bacteria	Escherichia coli	Keio	dinB						Glc125	rifampicin50	RK	BB75	72	included	0.5	125		775	73796527.8	16500471.5	156666670	2942945		3355226.7	16.5389971	87.066948	6796.3992552	1.365	0.27765744	16	29.2557	9.6951			5	3	3	1	1	1	27	0	3	22	0
RK075_14	3	15.351442		Bacteria	Escherichia coli	Keio	dinB						Glc150	rifampicin50	RK	BB75	72	included	0.5	150		875	90675520.8	10061454.4	192500000	3948913.33		4649800	16.6610706	86.4290198	7726.7578457	1.392	0.27594958	16	24.224	8.084			2	1	1	0	2	4	0	3	2	2	4
RK075_15	3	15.3140037		Bacteria	Escherichia coli	Keio	dinB						Glc175	rifampicin50	RK	BB75	72	included	0.5	175		750	104414236	14049233.9	221666670	4173851.67		5289986.7	17.0869964	84.2746125	6782.6483977	1.599	0.26415804	16	23.7743	8.3253			2	3	2	2	1	2	1	2	1	9	4
RK076_01	3	38.9658899		Bacteria	Escherichia coli	Keio	dinB						Glc80	rifampicin50	RK	BB76	74	included	0.5	80		1100	55022482.6	14360535.5	121666670	1857224.67		2276423.3	15.6102301	92.2471989	9135.723417	2.144	0.2336554	17	57.9239	22.9577			4	1	5	2	6	5	19	6	2	0	15
RK076_02	3	53.0692157		Bacteria	Escherichia coli	Keio	dinB						Glc90	rifampicin50	RK	BB76	74	included	0.5	90		1075	53891883.7	1305503.23	119166670	2544038		2947650	15.6134437	92.2282121	8929.8204721	2.86	0.21994839	16	77.3202	32.3882			2	8	5	1	7	4	6	7	2	5	15
RK076_03	3	23.0457984		Bacteria	Escherichia coli	Keio	dinB						Glc125	rifampicin50	RK	BB76	74	included	0.5	125		1025	101753906	16029006.7	225000000	3399626.67		4701313.3	16.5991007	86.7516875	9019.5873303	2.345	0.23414296	16	34.2825	13.5609			5	3	7	10	11	2	7	15	1	1	7
RK076_04	3	24.6432137		Bacteria	Escherichia coli	Keio	dinB						Glc150	rifampicin50	RK	BB76	74	included	0.5	150		1075	108914366	11875774.7	240833330	4915463.33		6878666.7	16.6284981	86.5983202	9475.3672893	2.684	0.22439316	16	36.1405	14.8699			4	3	12	3	63	11	8	4	12	10	1
RK076_05	3	16.5679502		Bacteria	Escherichia coli	Keio	dinB						Glc175	rifampicin50	RK	BB76	74	included	0.5	175		900	108160634	7356137.09	239166670	6455313.33		8638416.7	16.8748191	85.3342482	8043.7031119	1.792	0.25484412	16	25.3872	9.2337			16	8	5	34	2	3	13	3	7	0	4
RK079_06	3	13.074595		Bacteria	Escherichia coli	Keio	dinB						Glc90	rifampicin50	RK	BB79	76	included	0.5	90		1000	62411111.1	8867842.71	136666670	2370407		2957690	15.9295153	90.3982309	8464.8267713	0.816	0.31675919	17	21.7853	6.1455			1	2	0	3	0	1	3	1	3	1	0
RK079_07	3	12.089754		Bacteria	Escherichia coli	Keio	dinB						Glc125	rifampicin50	RK	BB79	76	included	0.5	125		1250	92475000	13166342.3	202500000	4238041.33		5154270	16.1748477	89.0271135	10734.354537	1.118	0.29567658	16	19.5933	6.0301			5	3	4	0	4	3	6	2	0	2	0
RK079_08	3	9.19001646		Bacteria	Escherichia coli	Keio	dinB						Glc250	rifampicin50	RK	BB79	76	included	0.5	250		800	141566667	22019669.2	310000000	13600990		18832200	17.4330502	82.601724	7373.2421088	1.301	0.2818894	16	14.6197	4.7616			2	4	6	3	3	1	3	1	0	4	1
RK116_01	3	30.686018609		Bacteria	Escherichia coli	Keio	metI						Glc80	rifampicin50	RK	BB116	262		1	80		8600	97308159.722	14951761.293	108333333.33	1556830.7333		1645956.6667	13.465936506	106.93649115	62206.439227	2.986	0.2105030244	17	44.0846	19.1817			6	13	3	2	7	11	5	11	16	8	15
RK116_02	3	21.770955552		Bacteria	Escherichia coli	Keio	metI						Glc100	rifampicin50	RK	BB116	262		1	100		6200	133985850.69	20743714.047	149166666.67	1795965		2048813.3333	14.399452915	100.00379935	47739.469949	2.917	0.2185853857	16	31.6557	13.3331			9	5	6	3	4	3	6	16	5	4	13
RK116_03	3	17.71753921		Bacteria	Escherichia coli	Keio	metI						Glc125	rifampicin50	RK	BB116	262		1	125		10100	171412065.97	11523385.212	190833333.33	2228951		2560273.3333	14.050825753	102.4850799	76008.930714	3.037	0.2158271063	16	25.6566	10.927			3	5	8	6	3	7	7	5	29	16	8
RK116_04	3	15.308552367		Bacteria	Escherichia coli	Keio	metI						Glc175	rifampicin50	RK	BB116	262		1	175		9600	190873697.92	11227864.583	212500000	4260191		5044656.6667	14.279224384	100.84581356	73342.202786	2.922	0.2184674959	16	22.2552	9.3782			2	8	10	3	14	6	21	5	6	1	5
RK116_05	3	9.4182759021		Bacteria	Escherichia coli	Keio	metI						Glc250	rifampicin50	RK	BB116	262		1	250		9000	293047265.63	39696495.926	326250000	5588850		6821463.3333	14.990848849	96.05860312	71959.927889	2.76	0.2224281432	16	13.7725	5.7117			4	8	8	11	4	2	3	7	1	39	1
RK116_06	3	26.995463672		Bacteria	Escherichia coli	Keio	metI						Glc80	rifampicin50	RK	BB116	263		1	80		8600	105054687.5	17599757.715	127500000	1671746.3333		1835590	13.576444351	106.06606287	62681.433806	2.836	0.2139484609	17	38.9827	16.7285			6	10	4	2	11	10	4	4	3	5	11
RK116_07	3	22.132628434		Bacteria	Escherichia coli	Keio	metI						Glc100	rifampicin50	RK	BB116	263		1	100		5800	135953125	16349916.305	165000000	1821089.6667		2064380	14.516696888	99.196119555	44999.439465	3.009	0.2164577343	16	32.0801	13.6281			6	3	2	3	4	7	3	9	3	8	20
RK116_08	3	17.507731207		Bacteria	Escherichia coli	Keio	metI						Glc125	rifampicin50	RK	BB116	263		1	125		5400	160671875	21407065.45	195000000	3733585.6667		4140940	14.86079848	96.899234717	42824.900314	2.813	0.2210994345	16	25.5516	10.6537			21	7	5	6	5	6	17	10	18	1	1
RK116_09	3	12.029902881		Bacteria	Escherichia coli	Keio	metI						Glc175	rifampicin50	RK	BB116	263		1	175		9000	237574652.78	52165955.387	288333333.33	5839710		6603546.6667	14.688096394	98.038572282	70597.847005	2.858	0.2199968673	16	17.5285	7.341			2	10	18	9	3	26	8	7	4	2	2
RK116_10	3	6.5191906977		Bacteria	Escherichia coli	Keio	metI						Glc275	rifampicin50	RK	BB116	263		1	275		11500	347435763.89	29445224.443	421666666.67	7780180		8915343.3333	14.882824786	96.755825636	91327.799363	2.265	0.2367170895	16	9.734	3.8105			5	11	9	4	7	0	1	13	2	1	87
RK055_01	3	57.0886507		Bacteria	Escherichia coli	Keio	mutH						Glc100	nalidixic_acid30	RK	BB55	19	included	0.5	100		1325	69926333	14491363	150833330	2021987		2319317	15.6875559	91.7925018	11055.616466	3.992	0.19210409	17	79.7597	37.3625			6	12	11	5	3	10	7	8	21	17	9
RK055_02	3	49.3563679		Bacteria	Escherichia coli	Keio	mutH						Glc250	nalidixic_acid30	RK	BB55	19	included	0.5	250		1225	153374333	35634931	330833330	6325380		8625887	16.9339158	85.0364451	10984.568096	7.57	0.16186796	16	65.7694	34.7598			14	8	106	44	21	11	27	26	24	22	46
RK055_11	3	58.2531803		Bacteria	Escherichia coli	Keio	mutH						Glc100	nalidixic_acid30	RK	BB55	21	included	0.5	100		1300	64460000	6201641.07	137500000	2106411.67		2447146.7	15.5976049	92.3218664	10788.558645	3.755	0.19584365	17	81.8538	37.7736			4	501	14	1	10	5	10	13	0	5	38
RK055_12	3	44.8442117		Bacteria	Escherichia coli	Keio	mutH						Glc250	nalidixic_acid30	RK	BB55	21	included	0.5	250		1075	163298667	33893570	348333330	6778910		8457540	17.2128168	83.6585908	9789.4224155	7.323	0.16356827	16	59.919	31.4542			16	30	18	7	7	52	27	16	24	15	12
RK057_01	3	118.660657		Bacteria	Escherichia coli	Keio	mutH						Glc100	nalidixic_acid30	RK	BB57	27	included	0.5	100		525	43932000	13015373	93333333	2018591.33		2168180	16.3525952	88.0594168	4555.0848739	5.213	0.17661557	17	161.8504	80.6581			18	10	21	3	11	8	27	19	2	16	17
RK057_02	3	50.1550882		Bacteria	Escherichia coli	Keio	mutH						Glc250	nalidixic_acid30	RK	BB57	27	included	0.5	250		650	117675000	21570184	250000000	7116420		8881080	17.4659367	82.4461937	6001.4469891	5.902	0.17506985	16	68.2449	34.2202			30	12	201	11	25	62	6	29	17	9	7
RK057_11	3	93.6201011		Bacteria	Escherichia coli	Keio	mutH						Glc90	nalidixic_acid30	RK	BB57	29	included	0.5	90		450	38100792	2452983	80833333	2140770.33		2483396.7	16.3695365	87.968282	3908.1700113	3.567	0.19903807	17	132.1911	60.227			4	76	5	11	20	6	3	5	5	6	4
RK057_12	3	49.5506137		Bacteria	Escherichia coli	Keio	mutH						Glc275	nalidixic_acid30	RK	BB57	29	included	0.5	275		250	138262667	15824191	293333330	9722833.33		11227267	19.0770521	75.4833603	2509.6338179	6.851	0.16703735	16	66.5735	34.4681			62	20	5	26	25	17	30	15	19	15	13
RK058_01	3	77.8493215		Bacteria	Escherichia coli	Keio	mutH						Glc90	nalidixic_acid30	RK	BB58	31	included	0.5	90		950	61850250	4581500	135000000	1879415.33		2139603.3	15.9904924	90.0535121	8070.5460429	4.815	0.18108972	17	106.929	52.3448			2	17	16	25	25	6	6	2	12	28	42
RK058_02	3	73.9724461		Bacteria	Escherichia coli	Keio	mutH						Glc175	nalidixic_acid30	RK	BB58	31	included	0.5	175		1025	96211500	7152865	210000000	4092023.33		5656826.7	16.5182978	87.1760526	8978.1783781	7.117	0.16504507	16	99.0715	51.7024			98	35	12	78	28	10	22	7	21	23	31
RK058_10	3	54.0585979		Bacteria	Escherichia coli	Keio	mutH						Glc250	nalidixic_acid30	RK	BB58	32	included	0.5	250		1125	130858000	14034320	303333330	7766656.67		9966863.3	16.8277176	85.5731023	10028.135994	7.074	0.16536043	16	72.4371	37.7553			7	4	80	51	29	48	201	61	18	46	86
RK058_11	3	118.167548		Bacteria	Escherichia coli	Keio	mutH						Glc90	nalidixic_acid30	RK	BB58	33	included	0.5	90		900	37954583	11638098	81666667	2157263.33		2506463.3	15.3639896	93.7256559	7363.8872226	4.485	0.19088462	16	164.7854	77.5695			83	85	9	24	5	501	58	12	7	4	11
RK058_12	3	67.939753		Bacteria	Escherichia coli	Keio	mutH						Glc100	nalidixic_acid30	RK	BB58	33	included	0.5	100		750	49573333	7559632	106666670	2224232.33		2600126.7	16.0123141	89.9307862	6379.6661753	3.368	0.21575867	15	98.373	41.908			3	501	4	9	4	7	4	10	35	34	6
RK059_01	3	62.874324		Bacteria	Escherichia coli	Keio	mutH						Glc90	nalidixic_acid30	RK	BB59	35	included	0.5	90		775	56748125	13153771.5	122500000	1876449		2204173.7	16.1600169	89.1088178	6649.5532178	3.568	0.19902049	17	88.7758	40.4496			4	5	11	0	25	5	11	7	4	14	140
RK059_02	3	54.384233		Bacteria	Escherichia coli	Keio	mutH						Glc250	nalidixic_acid30	RK	BB59	35	included	0.5	250		975	142449375	14041519.4	307500000	6958210		9680553.3	17.1566156	83.9326374	8851.3812469	7.747	0.16069377	16	72.3334	38.4079			8	40	21	18	18	110	7	65	8	30	56
RK059_20	3	82.4538555		Bacteria	Escherichia coli	Keio	mutH						Glc80	nalidixic_acid30	RK	BB59	38	included	0.5	80		1200	33400500	11379302.2	70000000	1743065		1899503.3	14.7645477	97.5309256	9458.9069187	2.754	0.22258068	16	120.6004	49.9846			1	34	11	16	12	7	39	2	10	3	0
RK064_01	3	89.518794		Bacteria	Escherichia coli	Keio	mutH						Glc80	nalidixic_acid30	RK	BB64	52	included	0.5	80		1100	70510333.3	12610989.8	153333330	1660235.67		1970370	15.9680436	90.1801147	9332.4974324	6.312	0.16628728	17	120.1296	62.3826			33	4	53	27	13	21	26	5	18	13	30
RK064_02	3	55.2031159		Bacteria	Escherichia coli	Keio	mutH						Glc250	nalidixic_acid30	RK	BB64	52	included	0.5	250		1675	263264125	10022198.4	572500000	5669996.67		8723196.7	17.2619903	83.4202762	15294.467592	14.533	0.1318057	16	70.0471	41.7116			18	131	31	53	36	49	47	57	108	34	88
RK064_11	3	75.4228133		Bacteria	Escherichia coli	Keio	mutH						Glc100	nalidixic_acid30	RK	BB64	54	included	0.5	100		1550	106333875	7497611.27	232500000	1941257.67		2559870	16.0659735	89.6304228	13226.227066	8.02	0.15420438	17	99.2987	54.1067			28	41	10	27	37	27	6	38	37	11	31
RK064_12	3	69.7857061		Bacteria	Escherichia coli	Keio	mutH						Glc175	nalidixic_acid30	RK	BB64	54	included	0.5	175		1525	182558875	9588911.1	399166670	4078456.67		5528843.3	16.869193	85.362708	13625.318467	12.74	0.13738766	16	89.3918	52.069			36	106	151	29	25	64	26	41	38	22	30
RK083_13	3	90.4994595		Bacteria	Escherichia coli	Keio	mutH						Glc80	nalidixic_acid30	RK	BB83	89	included	0.5	80		600	56608072.9	7424079.16	125000000	2322592.33		2672890	16.5256858	87.1370797	5257.7353053	5.123	0.18305261	16	124.6844	60.5599			74	18	15	7	2	13	151	95	7	6	12
RK083_14	3	53.9524108		Bacteria	Escherichia coli	Keio	mutH						Glc175	nalidixic_acid30	RK	BB83	89	included	0.5	175		1100	127556858	36761848	281666670	4991087		5754723.3	16.8232774	85.5956877	9802.8465828	6.882	0.16679997	16	72.4602	37.5514			9	12	39	7	14	27	53	19	15	22	60
RK083_15	3	56.2073436		Bacteria	Escherichia coli	Keio	mutH						Glc125	nalidixic_acid30	RK	BB83	89	included	0.5	125		1075	81822048.6	9988828.51	174166670	3513813.67		3944063.3	16.2158654	88.8019212	9253.5906203	4.599	0.18372686	17	77.52	37.5506			10	27	58	23	3	57	5	24	5	6	8
RK083_16	3	44.1277029		Bacteria	Escherichia coli	Keio	mutH						Glc250	nalidixic_acid30	RK	BB83	90	included	0.5	250		1000	156205729	8221354.17	332500000	9736313.33		12515660	17.2530878	83.4633205	9126.5743301	6.893	0.16671608	16	59.2574	30.7195			152	54	8	5	30	28	146	11	22	37	201
RK055_03	3	62.2936563		Bacteria	Escherichia coli	Keio	mutL						Glc100	nalidixic_acid30	RK	BB55	19	included	0.5	100		900	46746333	17741914	100833330	1936989.67		2494766.7	15.6645687	91.927204	7499.132307	2.912	0.21870354	16	90.5929	38.1387			13	7	2	28	5	1	11	3	2	15	5
RK055_04	3	68.5254982		Bacteria	Escherichia coli	Keio	mutL						Glc250	nalidixic_acid30	RK	BB55	19	included	0.5	250		1625	124785667	13729789	269166670	5171986.67		7201716.7	16.228653	88.7319484	13998.375144	8.551	0.15577249	16	90.4253	48.9633			20	2	12	48	21	26	35	72	40	33	10
RK055_10	3	45.659257		Bacteria	Escherichia coli	Keio	mutL						Glc100	nalidixic_acid30	RK	BB55	20	included	0.5	100		1250	44963500	6261170.48	95000000	1586510		1916533	15.1345386	95.1466071	10084.230163	2.053	0.24415947	16	68.9095	26.1747			1	6	12	201	4	0	3	9	7	1	4
RK055_13	3	133.238775		Bacteria	Escherichia coli	Keio	mutL						Glc100	nalidixic_acid30	RK	BB55	21	included	0.5	100		1400	30081333.3	8638946.54	64166667	1739388.67		2085609.7	14.3911541	100.061468	10774.072339	4.008	0.19776702	16	187.769	85.9856			6	7	10	89	3	5	40	13	6	4	14
RK055_14	3	56.1583868		Bacteria	Escherichia coli	Keio	mutL						Glc250	nalidixic_acid30	RK	BB55	21	included	0.5	250		1725	128529333	49686902.8	274166670	5292853.33		6700533.3	16.1851418	88.9704904	14822.287386	7.218	0.16431408	16	75.1257	39.32			45	23	114	12	18	201	22	29	23	20	28
RK055_20	3	60.6753725		Bacteria	Escherichia coli	Keio	mutL						Glc250	nalidixic_acid30	RK	BB55	22	included	0.5	250		1200	127152083	3503457.96	291666670	13113873.3		16822600	16.6931612	86.2628705	10615.949622	7.715	0.16090342	16	81.4094	42.2934			25	38	34	52	12	19	24	19	18	17	11
RK057_03	3	57.9933694		Bacteria	Escherichia coli	Keio	mutL						Glc100	nalidixic_acid30	RK	BB57	27	included	0.5	100		550	46677750	13587939	99166667	1470925		1811896.7	16.3729439	87.9499747	4777.5892192	2.707	0.22379084	16	84.9748	35.0476			22	3	13	2	3	12	3	12	1	1	12
RK057_04	3	54.5084828		Bacteria	Escherichia coli	Keio	mutL						Glc250	nalidixic_acid30	RK	BB57	27	included	0.5	250		850	98847000	25484178	210000000	5480236.67		6626650	16.8273748	85.5748455	7576.668188	5.388	0.18016748	16	74.762	36.7332			33	161	28	3	72	11	68	6	6	54	6
RK057_13	3	73.854504		Bacteria	Escherichia coli	Keio	mutL						Glc90	nalidixic_acid30	RK	BB57	29	included	0.5	90		550	41635917	4138317	88333333	1691660.67		2024246.7	16.2080375	88.8448095	4732.2426486	3.075	0.21498338	16	106.814	45.6462			24	14	5	15	7	2	4	12	2	5	8
RK057_14	3	61.1859552		Bacteria	Escherichia coli	Keio	mutL						Glc275	nalidixic_acid30	RK	BB57	29	included	0.5	275		800	106053750	9353062	225000000	6887773.33		8169580	17.0163642	84.6244229	7206.5729475	6.489	0.16991828	16	82.5818	42.2685			2	14	47	78	17	53	44	151	54	8	64
RK057_15	3	47.0987594		Bacteria	Escherichia coli	Keio	mutL						Glc80	nalidixic_acid30	RK	BB57	29	included	0.5	80		550	31423333	9524692	66666667	1174101.67		1355573.3	15.8020451	91.1274455	4620.6046245	1.48	0.2706722	16	73.7824	25.1595			5	2	0	3	2	17	42	5	1	6	3
RK057_20	3	50.1320438		Bacteria	Escherichia coli	Keio	mutL						Glc300	nalidixic_acid30	RK	BB57	30	included	0.5	300		850	113819417	24305091	239166670	8637516.67		10406043	17.0308524	84.5524325	7663.1410614	5.706	0.17694227	16	68.4139	34.0497			28	7	8	10	12	23	16	3	27	17	17
RK058_03	3	108.959948		Bacteria	Escherichia coli	Keio	mutL						Glc90	nalidixic_acid30	RK	BB58	31	included	0.5	90		750	28634375	6377178	62500000	1352890.67		1702103.3	15.220498	94.6092566	6082.7693303	3.12	0.21400179	16	157.3559	67.511			5	15	10	4	2	2	36	16	21	3	4
RK058_04	3	55.9995601		Bacteria	Escherichia coli	Keio	mutL						Glc175	nalidixic_acid30	RK	BB58	31	included	0.5	175		975	92393583	10886085	201666670	3032096.67		4362913.3	16.5320309	87.1036358	8546.9129308	5.174	0.18248231	16	77.0843	37.5256			32	24	4	6	9	10	18	34	25	38	4
RK058_13	3	55.7993406		Bacteria	Escherichia coli	Keio	mutL						Glc90	nalidixic_acid30	RK	BB58	33	included	0.5	90		1025	43763958	12423554	94166667	1489100.33		1731643.3	15.3818317	93.6169391	8395.792393	2.442	0.24713382	14	84.5717	31.7387			20	2	4	58	2	2	1	9	3	6	2
RK058_14	3	93.26429		Bacteria	Escherichia coli	Keio	mutL						Glc100	nalidixic_acid30	RK	BB58	33	included	0.5	100		875	32145208	8243037	69166667	1507356.33		1948783.3	15.1649611	94.9557329	7072.2695137	2.998	0.2167076	16	135.2321	57.3908			5	5	5	6	8	5	10	4	7	1	77
RK058_20	3	39.0037238		Bacteria	Escherichia coli	Keio	mutL						Glc250	nalidixic_acid30	RK	BB58	34	included	0.5	250		850	112117500	1961548	247500000	6073713.33		7740036.7	17.0091172	84.6604784	7653.9038779	4.373	0.19872153	15	55.0466	25.1114			6	18	10	15	18	93	4	13	8	7	12
RK059_03	3	63.3027523		Bacteria	Escherichia coli	Keio	mutL						Glc90	nalidixic_acid30	RK	BB59	35	included	0.5	90		850	37060000	7594333.49	80000000	1817459		2155893	15.4120405	93.4334424	6975.2017244	2.346	0.23411151	16	94.1636	37.2523			49	501	2	5	0	2	2	14	11	1	2
RK059_04	3	47.2639321		Bacteria	Escherichia coli	Keio	mutL						Glc250	nalidixic_acid30	RK	BB59	35	included	0.5	250		1075	116198542	16473624.2	250833330	6646320		10291970	16.7218958	86.1146379	9525.5654251	5.492	0.17908573	16	64.7164	31.935			27	9	9	25	16	4	4	22	17	14	6
RK059_15	3	44.5731408		Bacteria	Escherichia coli	Keio	mutL						Glc80	nalidixic_acid30	RK	BB59	37	included	0.5	80		1000	38879916.7	11022074.3	88333333	1761449		1945276.3	15.2467375	94.4464348	8123.4774161	1.733	0.25754585	16	68.5602	24.6639			0	27	2	15	0	18	3	8	13	0	7
RK064_06	3	67.9510377		Bacteria	Escherichia coli	Keio	mutL						Glc80	nalidixic_acid30	RK	BB64	53	included	0.5	80		725	48932291.7	5549879.73	104166670	1460586.33		1868316.7	16.0424463	89.7618711	6177.9329285	3.325	0.20349196	17	96.5965	43.2307			22	87	6	5	1	18	21	3	13	2	2
RK064_07	3	48.1626191		Bacteria	Escherichia coli	Keio	mutL						Glc250	nalidixic_acid30	RK	BB64	53	included	0.5	250		475	128398333	14589374.3	273333330	10267380		15167400	18.0442675	79.8037381	4523.0219739	6.184	0.17251474	16	65.2711	33.0642			12	61	29	9	9	16	33	9	40	7	7
RK064_16	3	73.1981175		Bacteria	Escherichia coli	Keio	mutL						Glc100	nalidixic_acid30	RK	BB64	55	included	0.5	100		800	41859000	13409487.2	90000000	1498332.67		1705130	15.6751783	91.8649836	6670.1387474	3.064	0.20880008	17	104.8908	45.9527			5	3	11	6	10	5	3	8	28	0	6
RK064_17	3	46.5002637		Bacteria	Escherichia coli	Keio	mutL						Glc175	nalidixic_acid30	RK	BB64	55	included	0.5	175		675	119375667	22854274.5	256666670	4187926		5233803.3	17.4321899	82.6058006	6220.8826809	5.551	0.17848395	16	63.6109	31.465			16	6	4	4	15	55	17	8	24	29	36
RK083_17	3	57.7322371		Bacteria	Escherichia coli	Keio	mutL						Glc80	nalidixic_acid30	RK	BB83	90	included	0.5	80		1050	44238715.3	12558325.9	94166667	1744933.67		1956790	15.3626325	93.733935	8590.4893978	2.554	0.22793001	16	85.1074	34.521			18	2	4	3	8	2	9	3	5	1	8
RK083_18	3	54.1881533		Bacteria	Escherichia coli	Keio	mutL						Glc125	nalidixic_acid30	RK	BB83	90	included	0.5	125		1050	82213541.7	9322139.39	175000000	3082266		3750810	16.2566991	88.5788678	9059.8272752	4.455	0.19128859	16	75.6126	35.5357			6	15	23	5	7	8	7	8	9	10	18
RK083_19	3	45.2287585		Bacteria	Escherichia coli	Keio	mutL						Glc250	nalidixic_acid30	RK	BB83	90	included	0.5	250		875	133499132	14684904	284166670	10282383.3		13428207	17.2191159	83.6279869	7970.8902876	6.038	0.17381801	16	61.4208	30.9526			10	74	8	61	29	44	17	16	43	68	15
RK062_01	3	66.0277008		Bacteria	Escherichia coli	Keio	mutS						Glc70	nalidixic_acid30	RK	BB62	47	included	0.5	70		1150	112695125	7328090	244166670	4425560		4996913.3	16.5804317	86.849367	10108.802981	7.441	0.16274672	16	88.1081	46.4035			19	12	21	18	8	151	28	65	19	15	23
RK062_03	3	43.2555061		Bacteria	Escherichia coli	Keio	mutS						Glc250	nalidixic_acid30	RK	BB62	47	included	0.5	250		900	178081375	37591068	385833330	10999360		14662233	17.5941802	81.8452456	8367.4035285	7.703	0.16098234	16	57.5583	30.5275			49	24	41	24	12	33	32	14	12	13	18
RK062_05	3	58.428269		Bacteria	Escherichia coli	Keio	mutS						Glc175	nalidixic_acid30	RK	BB62	47	included	0.5	175		1125	142311250	25315222	308333330	6644233.33		9381390	16.9487652	84.9619417	10096.220905	8.315	0.15715185	16	77.2723	41.6124			14	41	22	20	42	49	25	7	28	27	17
RK062_06	3	54.4153099		Bacteria	Escherichia coli	Keio	mutS						Glc100	nalidixic_acid30	RK	BB62	48	included	0.5	100		1275	134815000	5936604	295000000	5138370		6488166.7	16.6901243	86.2785668	11277.510562	7.336	0.15859589	17	72.1321	38.62			18	12	27	15	32	11	151	11	12	52	20
RK062_08	3	61.4394124		Bacteria	Escherichia coli	Keio	mutS						Glc275	nalidixic_acid30	RK	BB62	48	included	0.5	275		1200	125294167	6292399	274166670	10784513.3		13645000	16.6719253	86.3727477	10603.208911	7.698	0.16101527	16	81.7591	43.36			18	23	93	26	11	10	40	56	16	8	14
RK062_11	3	71.1342442		Bacteria	Escherichia coli	Keio	mutS						Glc70	nalidixic_acid30	RK	BB62	49	included	0.5	70		1725	115275000	16343052	250000000	4808807.33		6055163.3	16.0281238	89.8420813	14686.867235	8.2	0.15312999	17	93.4688	51.1455			33	28	19	39	20	12	11	33	20	51	21
RK062_13	3	54.943342		Bacteria	Escherichia coli	Keio	mutS						Glc250	nalidixic_acid30	RK	BB62	51	included	0.5	250		1075	147552000	3458250	320000000	14901080		17800267	17.0665273	84.3756891	9710.7942302	8.107	0.15841093	16	72.8104	39.0138			7	35	55	15	19	47	28	36	52	15	18
RK062_15	3	41.9416303		Bacteria	Escherichia coli	Keio	mutS						Glc175	nalidixic_acid30	RK	BB62	53	included	0.5	175		1100	172144000	7043419	373333330	7436000		9280440	17.2557528	83.4504303	10040.697471	7.22	0.16429974	16	56.106	29.367			11	9	21	35	35	14	16	13	22	13	15
RK062_16	3	60.0842219		Bacteria	Escherichia coli	Keio	mutS						Glc100	nalidixic_acid30	RK	BB62	50	included	0.5	100		800	128885750	7999761	274166670	6079333.33		7681410	17.2976613	83.248248	7319.088298	7.744	0.15591487	17	79.3045	42.9173			14	78	19	43	79	8	31	12	11	49	17
RK062_18	3	54.6200233		Bacteria	Escherichia coli	Keio	mutS						Glc275	nalidixic_acid30	RK	BB62	50	included	0.5	275		825	120267250	16881653	255833330	12136480		14953300	17.1534183	83.9482823	7488.3114171	6.569	0.1692637	16	73.6436	37.792			4	18	501	50	9	24	14	10	28	10	16
RK064_03	3	86.9179749		Bacteria	Escherichia coli	Keio	mutS						Glc30	nalidixic_acid30	RK	BB64	52	included	0.5	30		750	14945125	4145031.89	32500000	739262.5		846325.33	14.2824248	100.823216	5731.0595162	1.299	0.28202604	16	138.2965	45.0177			0	7	2	1	1	3	501	1	1	0	14
RK064_04	3	37.1483206		Bacteria	Escherichia coli	Keio	mutS						Glc250	nalidixic_acid30	RK	BB64	52	included	0.5	250		525	178958292	6331640.79	389166670	5667251.33		7489926.7	18.3788745	78.3508259	5086.962431	6.648	0.16862751	16	50.0363	25.7425			151	15	13	33	12	19	29	15	10	55	151
RK064_08	3	75.4200563		Bacteria	Escherichia coli	Keio	mutS						Glc40	nalidixic_acid30	RK	BB64	53	included	0.5	40		625	16441250	6538643.27	35000000	848424		973252.33	14.6831043	98.0719045	4901.0685687	1.24	0.28618592	16	120.6809	38.619			1	6	3	0	12	1	5	0	3	0	3
RK064_09	3	41.1005082		Bacteria	Escherichia coli	Keio	mutS						Glc250	nalidixic_acid30	RK	BB64	53	included	0.5	250		850	140533542	29390675	299166670	7100200		9647206.7	17.3350202	83.0688387	7792.4083468	5.776	0.18204464	15	56.5371	27.5711			16	12	57	11	40	12	17	14	7	29	8
RK064_13	3	60.2058273		Bacteria	Escherichia coli	Keio	mutS						Glc50	nalidixic_acid30	RK	BB64	54	included	0.5	50		1050	28203250	8581662.23	61666667	1172917.67		1335060	14.7131845	97.8714025	8249.5838308	1.698	0.2592064	16	92.8218	33.1669			36	0	0	6	1	0	3	32	8	4	0
RK064_14	3	44.4760125		Bacteria	Escherichia coli	Keio	mutS						Glc175	nalidixic_acid30	RK	BB64	54	included	0.5	175		825	124246750	28107807.3	271666670	4310960.33		5260026.7	17.2003826	83.7190681	7507.6835781	5.526	0.17873791	16	60.8659	30.0767			5	20	6	13	13	17	15	52	8	57	116
RK064_18	3	97.5962159		Bacteria	Escherichia coli	Keio	mutS						Glc60	nalidixic_acid30	RK	BB64	55	included	0.5	60		825	29068750	2013942.08	62500000	1347367		1521580	15.1047154	95.3344676	6643.2911595	2.837	0.22050854	16	142.3124	59.4781			12	4	45	3	27	5	18	8	6	2	2
RK064_19	3	42.9664018		Bacteria	Escherichia coli	Keio	mutS						Glc275	nalidixic_acid30	RK	BB64	55	included	0.5	275		750	170924250	22092250	367500000	9251403.33		10937220	17.7980351	80.9078078	7049.2793117	7.344	0.16342079	16	57.3965	30.1477			15	30	151	9	22	9	12	15	32	30	39
RK113_11	3	37.267283091		Bacteria	Escherichia coli	Keio	nei						Glc80	rifampicin50	RK	BB113	249		1	80		600	102958940.97	21120030.418	115833333.33	1994483		2109546.6667	17.388675188	82.812519323	5516.6195109	3.837	0.1945154988	17	52.2596	24.2452			18	3	10	5	4	38	10	6	7	8	11
RK113_12	3	23.953792838		Bacteria	Escherichia coli	Keio	nei						Glc100	rifampicin50	RK	BB113	249		1	100		900	129624565.97	14458117.649	145833333.33	2915612.3333		3133323.3333	17.135982726	84.033698154	8161.2212427	3.105	0.2143269047	16	34.6099	14.8294			6	11	7	4	4	7	5	8	5	5	4
RK113_13	3	16.797437266		Bacteria	Escherichia coli	Keio	nei						Glc125	rifampicin50	RK	BB113	249		1	125		700	172585850.69	4625743.7431	194166666.67	3973900.3333		4270826.6667	17.911527838	80.395151825	6619.0484852	2.899	0.2190119992	16	24.4395	10.276			3	2	6	6	9	210	3	3	0	20	10
RK113_14	3	11.779871916		Bacteria	Escherichia coli	Keio	nei						Glc175	rifampicin50	RK	BB113	249		1	175		1400	264434114.58	71212419.752	297500000	5273947		6213480	17.527121958	82.158383074	12969.021804	3.115	0.2141099309	16	17.0148	7.2967			5	4	2	3	1	12	20	7	4	18	9
RK113_15	3	10.665753289		Bacteria	Escherichia coli	Keio	nei						Glc250	rifampicin50	RK	BB113	249		1	250		1200	297025434.03	21352551.521	334166666.67	6976413		8155420	17.917192542	80.369734078	11350.338967	3.168	0.2129750691	16	15.3795	6.6256			8	6	3	8	61	3	8	10	2	12	8
RK113_16	3	37.502987436		Bacteria	Escherichia coli	Keio	nei						Glc80	rifampicin50	RK	BB113	250		1	80		900	93272569.444	6838857.7559	104166666.67	1667222		1798196.6667	16.661168334	86.428512764	7947.5663403	3.498	0.2002665376	17	53.0529	24.0525			9	5	6	12	15	5	2	9	7	7	5
RK113_17	3	27.623129485		Bacteria	Escherichia coli	Keio	nei						Glc100	rifampicin50	RK	BB113	250		1	100		700	113419444.44	11042463.824	126666666.67	2492600.6667		2645580	17.305881642	83.208704982	6407.0792777	3.133	0.2137216769	16	39.8756	17.1273			5	6	5	8	9	7	14	7	7	3	8
RK113_18	3	13.844563298		Bacteria	Escherichia coli	Keio	nei						Glc125	rifampicin50	RK	BB113	250		1	125		1800	178337152.78	16801494.24	199166666.67	3669448.6667		3922950	16.596250857	86.766584356	15836.710575	2.469	0.2303731995	16	20.4823	8.2264			4	6	4	2	7	4	4	3	0	10	2
RK113_19	3	7.6598417869		Bacteria	Escherichia coli	Keio	nei						Glc175	rifampicin50	RK	BB113	250		1	175		700	238777777.78	36187833.748	266666666.67	5350291.6667		5807566.6667	18.379882223	78.346530325	6782.9692583	1.829	0.2532087913	16	11.7101	4.2876			6	1	0	5	1	5	4	6	2	1	24
RK113_20	3	9.6471683136		Bacteria	Escherichia coli	Keio	nei						Glc275	rifampicin50	RK	BB113	250		1	275		1200	304441666.67	29613122.747	340000000	7854870		9038380	17.952771892	80.210454891	11371.685849	2.937	0.2181154122	16	14.0175	5.9152			4	4	7	5	4	17	19	10	4	11	5
RK113_21	3	34.43228064		Bacteria	Escherichia coli	Keio	nei						Glc80	rifampicin50	RK	BB113	251		1	80		600	92209982.639	14698196.186	100833333.33	1472356		1729286.6667	17.229600919	83.577095418	5468.8987428	3.175	0.2064725651	17	49.1681	21.7429			4	12	7	8	7	8	9	5	4	0	4
RK113_22	3	24.147997069		Bacteria	Escherichia coli	Keio	nei						Glc100	rifampicin50	RK	BB113	251		1	100		800	128789149.31	29128470.295	140833333.33	2247827.3333		2782876.6667	17.296579619	83.253454253	7318.6556259	3.11	0.2142183031	16	34.8849	14.9538			15	10	16	7	10	13	17	4	23	2	2
RK113_23	3	12.052257573		Bacteria	Escherichia coli	Keio	nei						Glc125	rifampicin50	RK	BB113	251		1	125		500	148602864.58	25966216.858	162500000	3166633.3333		3794250	18.181102401	79.203118064	4795.2839183	1.791	0.254888938	16	18.4689	6.7162			6	9	4	2	0	5	12	0	2	11	2
RK113_24	3	7.9396557999		Bacteria	Escherichia coli	Keio	nei						Glc175	rifampicin50	RK	BB113	251		1	175		800	211092274.31	21728905.079	230833333.33	4070700		5403716.6667	18.009442348	79.95805601	7603.7913739	1.676	0.2602733985	16	12.2592	4.3615			0	7	2	1	3	3	3	2	1	4	5
RK113_25	3	7.8568488873		Bacteria	Escherichia coli	Keio	nei						Glc275	rifampicin50	RK	BB113	251		1	275		1500	303302256.94	16851827.29	331666666.67	5920976.6667		8506900	17.625434207	81.700114906	13969.112279	2.383	0.2329603575	16	11.6676	4.6374			39	6	13	17	11	1	3	0	15	4	3
RK055_08	4a	27.9487112		Bacteria	Escherichia coli	Keio	mutT1						Glc100	nalidixic_acid30	RK	BB55	20	included	0.5	100		1175	50485333.3	14215424.5	106666670	1917042.67		2127236.7	15.3909159	93.5616831	9629.7813381	1.411	0.27477365	16	44.031	14.7648			14	54	0	1	3	1	2	15	14	0	5
RK055_09	4a	54.4395734		Bacteria	Escherichia coli	Keio	mutT1						Glc250	nalidixic_acid30	RK	BB55	20	included	0.5	250		1625	126213333	29088062	266666670	6086490		7771993	16.2450651	88.6423042	14011.709179	6.871	0.16688404	16	73.1243	37.8829			14	11	36	12	12	6	17	13	53	6	36
RK055_18	4a	28.8092636		Bacteria	Escherichia coli	Keio	mutT1						Glc100	nalidixic_acid30	RK	BB55	22	included	0.5	100		1125	48317791.7	4404677.37	110833330	2756696.33		3005450.3	15.3903419	93.5651729	9219.6805418	1.392	0.27594958	16	45.46	15.1708			3	1	11	3	1	3	0	1	1	3	8
RK055_19	4a	44.1143587		Bacteria	Escherichia coli	Keio	mutT1						Glc250	nalidixic_acid30	RK	BB55	22	included	0.5	250		1275	151492625	25490030.4	347500000	12610333.3		15766390	16.8583908	85.4174054	11384.773708	6.683	0.16834882	16	59.3929	30.5902			29	17	25	9	9	201	24	11	82	26	59
RK057_08	4a	45.8565346		Bacteria	Escherichia coli	Keio	mutT1						Glc100	nalidixic_acid30	RK	BB57	28	included	0.5	100		600	51901000	9949391	118333330	2332268.33		2565253.3	16.4004403	87.8025207	5220.1639455	2.38	0.23305282	16	68.1074	27.0597			6	7	4	37	2	0	1	2	2	9	14
RK057_09	4a	44.8873873		Bacteria	Escherichia coli	Keio	mutT1						Glc250	nalidixic_acid30	RK	BB57	28	included	0.5	250		625	126828500	33046941	289166670	5950136.67		7257100	17.6305914	81.6762167	5822.0750049	5.693	0.17706944	16	61.2689	30.4781			57	21	3	48	19	19	39	31	15	39	0
RK057_18	4a	89.4200453		Bacteria	Escherichia coli	Keio	mutT1						Glc90	nalidixic_acid30	RK	BB57	30	included	0.5	90		1175	31726667	10118705	66666667	1492672.33		1732200	14.7207476	97.8211189	9236.1194977	2.837	0.22050854	16	130.3901	54.4953			0	21	21	7	10	5	14	3	3	6	20
RK057_19	4a	45.9267738		Bacteria	Escherichia coli	Keio	mutT1						Glc275	nalidixic_acid30	RK	BB57	30	included	0.5	275		825	115009167	10795520	241666670	6520713.33		8027756.7	17.0889233	84.2651099	7461.7080632	5.282	0.18129866	16	63.1027	30.8648			201	12	13	5	22	8	13	96	39	11	19
RK058_08	4a	34.9725996		Bacteria	Escherichia coli	Keio	mutT1						Glc90	nalidixic_acid30	RK	BB58	32	included	0.5	90		1150	42061500	6004834	97500000	4191740.67		5291483.3	15.1585788	94.9957128	9291.3133538	1.471	0.27119277	16	54.8256	18.6556			7	2	4	0	2	1	4	0	1	4	3
RK058_09	4a	32.2872343		Bacteria	Escherichia coli	Keio	mutT1						Glc175	nalidixic_acid30	RK	BB58	32	included	0.5	175		1025	108928500	12154078	252500000	5722360		6754970	16.697398	86.2409818	9069.9615614	3.517	0.20607808	16	46.0777	20.4086			46	13	16	6	12	22	9	6	0	6	4
RK058_15	4a	45.5872333		Bacteria	Escherichia coli	Keio	mutT1						Glc250	nalidixic_acid30	RK	BB58	33	included	0.5	250		1350	104568750	8133125	225000000	6799813.33		8608986.7	16.2411328	88.6637659	11637.842751	4.767	0.18725304	16	63.217	30.1936			9	7	17	5	16	14	3	8	19	4	13
RK058_18	4a	18.7004131		Bacteria	Escherichia coli	Keio	mutT1						Glc90	nalidixic_acid30	RK	BB58	34	included	0.5	90		875	38127500	1307698	84166667	1606898		1891376.7	15.4111894	93.4386025	7179.9823936	0.713	0.34068491	16	32.1247	8.2029			3	0	2	0	0	2	3	0	0	1	3
RK058_19	4a	27.4261813		Bacteria	Escherichia coli	Keio	mutT1						Glc100	nalidixic_acid30	RK	BB58	34	included	0.5	100		1175	50207500	5700125	110833330	2202536.33		2650360	15.3829545	93.6101058	9625.104522	1.377	0.27689296	16	43.3335	14.4055			13	2	6	1	0	0	3	1	2	1	2
RK059_08	4a	22.1631944		Bacteria	Escherichia coli	Keio	mutT1						Glc90	nalidixic_acid30	RK	BB59	36	included	0.5	90		1000	40517625	2725381.95	85833333	2422558		2747047	15.306262	94.0791423	8153.236353	0.898	0.31680648	16	36.9313	10.416			0	6	6	1	0	2	3	0	2	1	2
RK059_09	4a	32.8199381		Bacteria	Escherichia coli	Keio	mutT1						Glc250	nalidixic_acid30	RK	BB59	36	included	0.5	250		1050	123126375	24932031.8	260833330	6472450		8050600	16.839391	85.5137814	9365.7217313	4.041	0.19725686	16	46.2161	21.2072			15	12	16	19	12	6	5	2	13	21	69
RK059_10	4a	25.1354063		Bacteria	Escherichia coli	Keio	mutT1						Glc80	nalidixic_acid30	RK	BB59	36	included	0.5	80		1100	35010375	1802670.71	74166667	1520584		1834603	14.9579914	96.2696103	8777.0348068	0.88	0.31883358	16	41.9941	11.7448			0	0	18	501	2	1	10	0	0	0	1
RK059_13	4a	32.4582222		Bacteria	Escherichia coli	Keio	mutT1						Glc70	nalidixic_acid30	RK	BB59	37	included	0.5	70		1000	27142583.3	5646685.93	61666667	1347650		1476243	14.7282704	97.7711543	7864.2878147	0.881	0.31871954	16	54.2204	15.1714			6	10	1	0	1	4	1	1	3	1	0
RK059_14	4a	26.6575789		Bacteria	Escherichia coli	Keio	mutT1						Glc75	nalidixic_acid30	RK	BB59	37	included	0.5	75		1175	33011250	4796423.43	75000000	1586481		1700703	14.7780094	97.4420818	9269.7533621	0.88	0.31883358	16	44.5372	12.456			3	1	0	1	0	0	4	2	0	10	4
RK059_18	4a	26.6023962		Bacteria	Escherichia coli	Keio	mutT1						Glc70	nalidixic_acid30	RK	BB59	38	included	0.5	70		1075	35786250	5199621.58	75000000	1175456		1318367.2	15.0227811	95.8544221	8612.374755	0.952	0.31103228	16	43.9966	12.7091			3	2	8	0	1	19	1	1	1	3	2
RK059_19	4a	24.2939547		Bacteria	Escherichia coli	Keio	mutT1						Glc275	nalidixic_acid30	RK	BB59	38	included	0.5	275		775	136783000	17258940.5	286666670	7272367		8750480.3	17.4292612	82.619681	7141.3601085	3.323	0.20979447	16	34.8645	15.2132			34	2	9	9	7	3	12	1	5	5	14
RK068_05	4a	33.6720549		Bacteria	Escherichia coli	Keio	mutT1						Glc60	nalidixic_acid30	RK	BB68	61	included	0.5	60		2450	31391015.6	8138411.46	67500000	1134601.33		1314783.3	13.6452823	105.530979	17941.2126	1.057	0.3009487	16	54.9546	16.5497			0	0	4	151	24	0	5	5	1	2	1
RK068_10	4a	47.3786944		Bacteria	Escherichia coli	Keio	mutT1						Glc125	nalidixic_acid30	RK	BB68	62	included	0.5	125		2100	54032725.7	11547775.9	118333330	3684995.67		4460156.7	14.6511565	98.2857564	16434.052579	2.56	0.2277616	16	69.8273	28.3424			1	2	1	0	15	20	6	3	1	7	33
RK068_15	4a	63.5477424		Bacteria	Escherichia coli	Keio	mutT1						Glc125	nalidixic_acid30	RK	BB68	63	included	0.5	125		2500	55155381.9	11838692.4	116666670	3341290.33		3864143.3	14.429286	99.7970381	19287.069696	3.505	0.20630007	16	90.7205	40.1458			3	8	22	201	6	7	10	15	11	1	0
RK068_20	4a	56.1826424		Bacteria	Escherichia coli	Keio	mutT1						Glc250	nalidixic_acid30	RK	BB68	64	included	0.5	250		1750	89903211.8	17945168.7	194166670	9172233.33		12068810	15.6487301	92.0202463	14567.789035	5.051	0.18387057	16	77.5032	37.5209			23	9	7	24	34	5	35	5	117	5	26
RK110_11	4a	17.6332079		Bacteria	Escherichia coli	Keio	mutT1						Glc50	nalidixic_acid30	RK	BB110	13	included	0.5	50		550	25746875	4054081.42	55000000	1698576.33		2233706.7	15.5146062	92.8157623	4541.5681711	0.454	0.38101233	17	31.8179	6.8548			0	0	4	0	0	26	0	1	2	0	0
RK129_11	4a	14.201113407		Bacteria	Escherichia coli	Keio	mutT1						Glc80	nalidixic_acid30	RK	BB129	420		0.5	80		1400	52812760.417	17522973.835	115833333.3	2410839.6667		2543633.3333	15.203172103	94.717075508	11342.375961	0.75	0.3252874665	17	23.9239	6.514			0	3	0	0	1	1	0	0	0	0	2
RK129_12	4a	37.928130814		Bacteria	Escherichia coli	Keio	mutT1						Glc250	nalidixic_acid30	RK	BB129	420		0.5	250		2100	170216666.67	19654731.803	373333333.33	6532980		7967276.6667	16.306623451	88.30767475	18172.07201	6.456	0.1701913911	16	51.2131	26.1843			11	11	25	22	33	16	15	18	62	33	22
RK129_13	4a	37.987891846		Bacteria	Escherichia coli	Keio	mutT1						Glc500	nalidixic_acid30	RK	BB129	420		0.5	500		2200	291040104.17	15136049.206	638333333.33	12241656.667		15711033.333	17.013354915	84.639391066	19814.765489	11.056	0.1436622678	16	49.1534	27.9264			34	22	38	22	55	24	53	65	50	18	106
RK129_14	4a	39.991068429		Bacteria	Escherichia coli	Keio	mutT1						Glc1000	nalidixic_acid30	RK	BB129	420		0.5	1000		1600	402364843.75	21657031.25	882500000	21812726.667		29361533.333	17.940072826	80.267232691	15152.088893	16.091	0.1276445984	16	50.3944	30.5071			20	72	56	262	80	1001	56	137	132	62	70
RK129_15	4a	37.284486954		Bacteria	Escherichia coli	Keio	mutT1						Glc1000	nalidixic_acid30	RK	BB129	420		0.5	1000		2700	377288281.25	10131152.855	827500000	22272576.667		30224700	17.092348357	84.248224405	24424.759153	14.067	0.1331657774	16	47.417	28.0842			32	90	171	501	52	7	70	126	21	119	264
RK068_01	4a	20.5577824		Bacteria	Escherichia coli	Keio	mutT2						Glc60	nalidixic_acid30	RK	BB68	61	included	0.5	60		1425	35266449.7	6712448.64	75833333	1358213		1850030	14.5950468	98.6636096	11111.709061	0.725	0.32877982	17	34.7876	9.3353			0	151	5	1	0	51	2	0	0	0	1
RK068_02	4a	27.686524		Bacteria	Escherichia coli	Keio	mutT2						Glc70	nalidixic_acid30	RK	BB68	61	included	0.5	70		1625	43017317.7	8383845.66	92500000	1705536		2370060	14.6921902	98.0112548	12750.159	1.191	0.28984372	16	44.5208	14.0346			0	0	2	6	3	1	0	2	2	1	3
RK068_03	4a	7.51308515		Bacteria	Escherichia coli	Keio	mutT2						Glc250	nalidixic_acid30	RK	BB68	61	included	0.5	250		1500	96498307.3	17439453.1	207500000	9375736.67		14477667	15.9732535	90.1507009	12730.039856	0.725	0.33889848	16	12.8775	3.3129			0	0	1	4	0	0	0	0	1	5	1
RK068_04	4a	17.2023743		Bacteria	Escherichia coli	Keio	mutT2						Glc275	nalidixic_acid30	RK	BB68	61	included	0.5	275		1450	76733593.8	9228091.19	165000000	11120603.3		16633900	15.6915178	91.7693252	12101.471216	1.32	0.28060494	16	27.318	8.9444			12	0	2	12	2	0	3	0	2	0	13
RK068_06	4a	19.6616098		Bacteria	Escherichia coli	Keio	mutT2						Glc80	nalidixic_acid30	RK	BB68	62	included	0.5	80		1050	51369140.6	20579341.2	112500000	2660440.33		3892380	15.578225	92.4367186	8703.6625305	1.01	0.29617636	17	31.8859	9.7932			1	1	1	1	1	0	2	1	0	1	5
RK068_07	4a	14.8475718		Bacteria	Escherichia coli	Keio	mutT2						Glc90	nalidixic_acid30	RK	BB68	62	included	0.5	90		1850	59740408	2872803.75	130833330	2667900		3948700	14.9788942	96.1352675	14780.70743	0.887	0.31803884	16	24.7806	6.9534			0	7	0	4	0	4	2	0	2	0	144
RK068_08	4a	19.6971369		Bacteria	Escherichia coli	Keio	mutT2						Glc125	nalidixic_acid30	RK	BB68	62	included	0.5	125		1400	76102431	10231462	166666670	5194526.67		7801686.7	15.7302281	91.5434914	11711.273118	1.499	0.26958677	16	30.8102	10.55			6	4	7	2	2	7	0	0	6	6	5
RK068_09	4a	18.2968195		Bacteria	Escherichia coli	Keio	mutT2						Glc175	nalidixic_acid30	RK	BB68	62	included	0.5	175		1350	70394748.3	11715820.3	154166670	5844456.67		8475739.7	15.6702208	91.8940467	11252.513184	1.288	0.29205656	15	29.5095	9.22			1	4	0	0	5	1	0	1	3	21	49
RK068_11	4a	28.8169841		Bacteria	Escherichia coli	Keio	mutT2						Glc100	nalidixic_acid30	RK	BB68	63	included	0.5	100		1600	66974392.4	2460323.21	141666670	3172473.33		4589286.7	15.3532501	93.7912165	13082.764418	1.93	0.24152444	17	43.3269	16.6341			3	3	2	0	20	11	8	1	0	6	3
RK068_12	4a	28.0595711		Bacteria	Escherichia coli	Keio	mutT2						Glc110	nalidixic_acid30	RK	BB68	63	included	0.5	110		1550	65004557.3	10303574.4	137500000	3480626.67		5184619.7	15.355985	93.7745118	12676.047391	1.824	0.25342723	16	42.9099	15.6972			38	0	115	7	1	8	0	1	5	35	6
RK068_13	4a	33.1678507		Bacteria	Escherichia coli	Keio	mutT2						Glc125	nalidixic_acid30	RK	BB68	63	included	0.5	125		1275	70520095.5	4474605.13	149166670	4167290		6125330	15.7552496	91.3981079	10681.573035	2.339	0.23433199	16	49.3534	19.5074			6	18	27	3	85	7	5	3	1	0	0
RK068_14	4a	32.6948231		Bacteria	Escherichia coli	Keio	mutT2						Glc250	nalidixic_acid30	RK	BB68	63	included	0.5	250		1400	69338194.4	12072373.3	146666670	10539823.3		15324566	15.5959358	92.331747	11617.279521	2.267	0.23665129	16	48.8132	19.1138			2	30	8	2	8	1	11	30	5	1	1
RK068_16	4a	27.961569		Bacteria	Escherichia coli	Keio	mutT2						Glc70	nalidixic_acid30	RK	BB68	64	included	0.5	70		1625	42057725.7	12377330.1	90833333	2268632.67		3012416.7	14.6596435	98.2288553	12723.720571	1.176	0.28231459	17	44.5075	14.4708			3	1	4	27	3	0	163	0	0	9	1
RK068_17	4a	16.5867267		Bacteria	Escherichia coli	Keio	mutT2						Glc125	nalidixic_acid30	RK	BB68	64	included	0.5	125		1475	71382378.5	23647328.2	154166670	5312753.33		7492780.3	15.5625654	92.5297316	12215.025941	1.184	0.29038241	16	26.6913	8.3955			0	0	2	0	14	3	0	1	2	0	2
RK068_18	4a	18.8417827		Bacteria	Escherichia coli	Keio	mutT2						Glc175	nalidixic_acid30	RK	BB68	64	included	0.5	175		1100	67138020.8	5045652.55	145000000	6797040		9565323	15.8973389	90.581198	9293.6145587	1.265	0.28439214	16	30.0759	9.6957			18	2	3	1	5	2	2	3	0	5	6
RK068_19	4a	20.3527102		Bacteria	Escherichia coli	Keio	mutT2						Glc250	nalidixic_acid30	RK	BB68	64	included	0.5	250		1375	68295572.9	4009878.04	147500000	8136376.67		11791180	15.6000728	92.3072614	11412.67196	1.39	0.27607459	16	32.1214	10.714			6	2	7	7	4	4	22	3	1	0	0
RK083_10	4a	14.4293586		Bacteria	Escherichia coli	Keio	mutT2						Glc70	nalidixic_acid30	RK	BB83	88	included	0.5	70		825	41512586.8	6235459.1	91666667	1716970		2120670	15.6187952	92.196612	6855.3252554	0.599	0.34915815	17	25.0508	6.1736			1	0	0	1	0	0	0	5	0	0	0
RK083_11	4a	23.4976861		Bacteria	Escherichia coli	Keio	mutT2						Glc125	nalidixic_acid30	RK	BB83	89	included	0.5	125		675	71326171.9	24096694.3	157500000	5247248.33		6643093.3	16.6891845	86.283425	5970.1296276	1.676	0.2602734	16	36.2816	12.9079			7	4	1	1	0	1	87	5	4	12	6
RK083_12	4a	7.97204405		Bacteria	Escherichia coli	Keio	mutT2						Glc175	nalidixic_acid30	RK	BB83	89	included	0.5	175		750	88308593.8	16445595.1	195000000	6636680		8935480	16.8453037	85.4837659	6692.0183722	0.704	0.34205088	16	13.7183	3.483			2	7	0	0	12	1	0	0	4	0	1
RK108_01	4a	15.1754421		Bacteria	Escherichia coli	Keio	mutT2						Glc60	nalidixic_acid30	RK	BB108	5	included	0.5	60		1100	36967621.5	8855184.93	78333333	2094307.67		2969553.3	15.0364711	95.7671512	8820.1912248	0.561	0.36741154	16	26.9411	6.1484			0	3	0	5	0	0	0	0	0	0	1
RK108_02	4a	20.2052075		Bacteria	Escherichia coli	Keio	mutT2						Glc80	nalidixic_acid30	RK	BB108	5	included	0.5	80		1075	51125434	7855613.42	108333330	2729406.67		4221980	15.5374169	92.6794981	8888.9607749	1.033	0.30313389	16	33.0715	9.8702			2	6	1	0	0	1	16	11	4	0	7
RK108_03	4a	12.0846906		Bacteria	Escherichia coli	Keio	mutT2						Glc250	nalidixic_acid30	RK	BB108	5	included	0.5	250		1125	76294878.5	17512776.8	161666670	8030063.33		14250967	16.0493736	89.7231279	9590.3440086	0.922	0.3141853	16	20.0687	5.722			0	1	0	34	1	1	0	3	0	1	0
RK108_04	4a	30.9755094		Bacteria	Escherichia coli	Keio	mutT2						Glc250	nalidixic_acid30	RK	BB108	5	included	0.5	250		1100	47585980.9	15032069.1	100833330	7930193.33		13111260	15.4007455	93.5019674	9020.5200686	1.474	0.279907	15	49.1435	16.1365			7	0	4	4	1	1	4	2	1	0	2
RK108_05	4a	26.6599204		Bacteria	Escherichia coli	Keio	mutT2						Glc250	nalidixic_acid30	RK	BB108	5	included	0.5	250		1125	51125434	16104979.9	108333330	9109526.67		15355767	15.4718286	93.072386	9265.5115936	1.363	0.28689585	15	42.6999	13.6246			5	0	0	0	2	4	8	4	0	0	8
RK110_12	4a	23.047135		Bacteria	Escherichia coli	Keio	mutT2						Glc175	nalidixic_acid30	RK	BB110	13	included	0.5	175		625	84652604.2	13962241.8	180833330	8167360		12375667	17.0473387	84.4706627	5639.8143598	1.951	0.24811045	16	34.9798	13.0756			9	1	12	0	8	0	52	0	6	5	151
RK110_13	4a	14.9883426		Bacteria	Escherichia coli	Keio	mutT2						Glc200	nalidixic_acid30	RK	BB110	13	included	0.5	200		600	104547917	4430731.62	223333330	10000170		14586120	17.4107704	82.7074258	5523.2478582	1.567	0.26584553	16	23.3234	8.1114			0	1	0	0	1	5	1	8	3	1	14
RK110_14	4a	37.8523389		Bacteria	Escherichia coli	Keio	mutT2						Glc225	nalidixic_acid30	RK	BB110	13	included	0.5	225		775	83482291.7	12403840.3	178333330	8845163.33		12932487	16.7169144	86.1402989	6865.337921	3.16	0.21314476	16	54.5951	23.504			47	105	18	133	9	1	1	31	0	2	12
RK110_15	4a	27.493361		Bacteria	Escherichia coli	Keio	mutT2						Glc250	nalidixic_acid30	RK	BB110	13	included	0.5	250		825	106498438	24576562.5	227500000	9492930		13919133	16.9780067	84.8156102	7415.9566841	2.928	0.21832638	16	39.9609	16.8487			5	4	3	14	31	501	1	14	9	1	18
RK129_16	4a	9.8623100521		Bacteria	Escherichia coli	Keio	mutT2						Glc80	nalidixic_acid30	RK	BB129	421		0.5	80		1900	42586371.528	17963144.994	89166666.67	3122680.3333		4133506.6667	14.452104775	99.639465839	14679.846259	0.42	0.3904703858	17	17.995	3.7238			0	0	0	1	0	1	4	0	0	2	0
RK129_17	4a	8.9317284453		Bacteria	Escherichia coli	Keio	mutT2						Glc250	nalidixic_acid30	RK	BB129	421		0.5	250		2500	126963107.64	6893622.3548	265833333.33	10389690		15832933.333	15.632121726	92.11801349	20790.369127	1.134	0.2943560627	16	14.4497	4.4713			1	52	1	2	0	2	3	3	2	1	0
RK129_18	4a	5.9714248748		Bacteria	Escherichia coli	Keio	mutT2						Glc500	nalidixic_acid30	RK	BB129	421		0.5	500		1400	211339843.75	19943905.94	442500000	15735560		23934766.667	17.20377843	83.702542777	12742.688558	1.262	0.2846049181	16	9.5345	3.071			0	1	3	0	9	3	3	1	0	0	0
RK129_19	4a	10.061087668		Bacteria	Escherichia coli	Keio	mutT2						Glc1000	nalidixic_acid30	RK	BB129	421		0.5	1000		2000	274622395.83	34872463.728	575000000	18243783.333		26088433.333	17.067089758	84.37290835	18067.156367	2.763	0.2223520402	16	14.7108	6.1027			1	1	18	10	54	1	82	0	98	6	14
RK129_20	4a	12.978422413		Bacteria	Escherichia coli	Keio	mutT2						Glc1000	nalidixic_acid30	RK	BB129	421		0.5	1000		2000	274224392.36	28788612.136	574166666.67	15623036.667		23133600	17.06499738	84.383253509	18065.064053	3.559	0.2053089024	16	18.5003	8.2194			8	5	15	24	0	4	4	28	8	16	35
RK054_01	4b	40.6457043		Bacteria	Escherichia coli	Keio	mutM						Glc100	rifampicin50	RK	BB54	18	included	0.5	100		5025	53166750	7026963.73	110833330	1494953		1698043.3	13.3691131	107.71096	36104.193502	2.161	0.23307483	17	60.3701	23.9834			2	3	8	2	4	6	3	1	12	76	2
RK054_02	4b	14.9241003		Bacteria	Escherichia coli	Keio	mutM						Glc250	rifampicin50	RK	BB54	18	included	0.5	250		6100	140712000	27250520.9	293333330	5723618.67		6738113.3	14.4935766	99.3543581	47256.494875	2.1	0.24242479	16	22.4677	8.5944			81	1	1	7	6	4	60	8	8	3	3
RK056_01	4b	36.7919157		Bacteria	Escherichia coli	Keio	mutM						Glc100	rifampicin50	RK	BB56	23	included	0.5	100		825	59034708	11571310	125833330	1867865		2468806.7	16.1268098	89.292304	7064.8595074	2.172	0.23270236	17	54.6165	21.7304			2	3	15	8	1	2	3	3	7	4	2
RK056_02	4b	12.4039608		Bacteria	Escherichia coli	Keio	mutM						Glc250	rifampicin50	RK	BB56	23	included	0.5	250		825	137617333	7983595	293333330	7503973.33		11258267	17.3478366	83.0074683	7568.5064642	1.707	0.25877513	16	19.1121	6.8411			3	18	2	0	6	0	5	5	12	4	1
RK056_05	4b	34.7482208		Bacteria	Escherichia coli	Keio	mutM						Glc80	rifampicin50	RK	BB56	23	included	0.5	80		750	36750083	8238003	78333333	1231496.33		1677080	15.5804974	92.4232368	6217.7538581	1.277	0.28354759	16	55.4028	17.9223			2	1	2	2	2	3	3	0	4	2	1
RK056_06	4b	39.1988452		Bacteria	Escherichia coli	Keio	mutM						Glc100	rifampicin50	RK	BB56	24	included	0.5	100		925	66073375	1691543	149166670	1767961.67		2371896.7	16.1242561	89.3064453	7920.0251392	2.59	0.22015178	17	57.1287	23.9107			8	5	15	5	4	2	4	7	8	28	1
RK056_07	4b	10.5263587		Bacteria	Escherichia coli	Keio	mutM						Glc250	rifampicin50	RK	BB56	24	included	0.5	250		900	122549500	1691543	276666670	8112463.33		11188633	17.0550082	84.4326773	8124.7838158	1.29	0.28264437	16	16.7627	5.4427			4	4	2	5	3	2	0	2	1	1	1
RK056_11	4b	25.5230941		Bacteria	Escherichia coli	Keio	mutM						Glc90	rifampicin50	RK	BB56	25	included	0.5	90		925	47760667	4374652	103333330	1541758.33		2098480	15.6560101	91.9774573	7703.4836584	1.219	0.27913896	17	40.4507	13.324			1	2	2	0	1	0	2	4	5	3	0
RK056_12	4b	9.52514857		Bacteria	Escherichia coli	Keio	mutM						Glc275	rifampicin50	RK	BB56	25	included	0.5	275		650	122097833	11341180	264166670	7964740		11252567	17.5191664	82.1956915	6018.7460949	1.163	0.29202396	16	15.3617	4.7994			0	0	1	0	6	3	2	0	16	1	2
RK056_15	4b	15.6571499		Bacteria	Escherichia coli	Keio	mutM						Glc300	rifampicin50	RK	BB56	25	included	0.5	300		775	113239000	20146831	245000000	9805096.67		12767533	17.1567432	83.9320135	7035.7627154	1.773	0.25570125	16	24.0206	8.7063			25	0	9	9	29	3	2	2	3	2	4
RK056_16	4b	42.0806836		Bacteria	Escherichia coli	Keio	mutM						Glc90	rifampicin50	RK	BB56	26	included	0.5	90		400	40256000	9397709	85000000	1611381.67		2056010	16.6188443	86.6486245	3523.7874261	1.694	0.25165404	17	64.1903	23.6518			5	1	2	0	2	2	3	4	4	3	3
RK056_17	4b	9.8778586		Bacteria	Escherichia coli	Keio	mutM						Glc275	rifampicin50	RK	BB56	26	included	0.5	275		575	128266667	13041927	270833330	9633353.33		12537333	17.7671529	81.0484385	5395.5691507	1.267	0.28425065	16	15.7644	5.085			0	1	1	5	1	8	4	6	0	2	4
RK075_01	4b	50.2768726		Bacteria	Escherichia coli	Keio	mutM						Glc80	rifampicin50	RK	BB75	70	included	0.5	80		1125	49346744.8	20878429.1	109166670	1241317.9		1396723.3	15.4207423	93.3807188	9236.7788342	2.481	0.23002162	16	74.3438	29.9			17	3	2	2	4	2	9	5	9	7	7
RK075_03	4b	27.3179596		Bacteria	Escherichia coli	Keio	mutM						Glc125	rifampicin50	RK	BB75	70	included	0.5	125		1050	79105468.8	6873996.88	175000000	2640150		3051803.3	16.2011005	88.882851	9030.6397266	2.161	0.24024804	16	40.9978	15.8			5	6	4	5	0	2	8	4	2	9	3
RK075_05	4b	15.8530583		Bacteria	Escherichia coli	Keio	mutM						Glc175	rifampicin50	RK	BB75	70	included	0.5	175		875	106604036	21212181.5	235833330	4436509.33		5252643.3	16.8945476	85.2345995	7828.8975943	1.69	0.25959229	16	24.4545	8.72			1	1	3	2	10	0	8	0	3	4	4
RK075_06	4b	19.4674904		Bacteria	Escherichia coli	Keio	mutM						Glc125	rifampicin50	RK	BB75	71	included	0.5	125		1050	95492534.7	17484932.7	211666670	3547934		4075310	16.472711	87.4173049	9173.2267216	1.859	0.25191446	16	29.7069	10.9343			6	5	2	3	2	6	3	5	0	1	2
RK075_08	4b	8.08764756		Bacteria	Escherichia coli	Keio	mutM						Glc150	rifampicin50	RK	BB75	71	included	0.5	150		1325	101883767	4558210.45	225833330	3980930.67		4676270	16.2305723	88.7214555	11415.331215	0.824	0.32550602	16	13.6287	3.7074			1	0	2	3	2	3	0	0	1	2	0
RK079_11	4b	39.025588		Bacteria	Escherichia coli	Keio	mutM						Glc80	rifampicin50	RK	BB79	77	included	0.5	80		1125	52606510.4	3025733.56	115000000	1933293.33		2126370	15.5130287	92.8252003	9288.6840388	2.053	0.24415947	16	58.8979	22.3719			5	12	3	2	6	4	1	6	3	6	5
RK079_12	4b	18.9927843		Bacteria	Escherichia coli	Keio	mutM						Glc125	rifampicin50	RK	BB79	77	included	0.5	125		925	87296310.8	8273149.3	190833330	3804844.67		4265346.7	16.5261078	87.1348546	8105.8704299	1.658	0.26116019	16	29.3622	10.4085			11	4	4	2	19	8	3	4	1	1	1
RK079_13	4b	19.1778273		Bacteria	Escherichia coli	Keio	mutM						Glc175	rifampicin50	RK	BB79	77	included	0.5	175		1150	106737847	15229191.6	233333330	5786273.33		6757863.3	16.5020784	87.2617353	10063.752602	2.047	0.24438468	16	28.9527	10.9874			24	3	5	4	7	5	3	15	0	8	3
RK081_05	4b	32.1397444		Bacteria	Escherichia coli	Keio	mutM						Glc100	rifampicin50	RK	BB81	79	included	0.5	100		975	47417925.3	1795836.63	100833330	1822449		2759213.7	15.5696708	92.4875046	8077.8026628	1.524	0.26818583	16	50.1755	17.2842			13	2	1	2	2	6	6	501	4	0	0
RK081_07	4b	9.20970409		Bacteria	Escherichia coli	Keio	mutM						Glc125	rifampicin50	RK	BB81	80	included	0.5	125		800	82847395.8	16794924.6	182500000	3427748		4496393	16.6600968	86.4340715	7064.0748361	0.763	0.3334885	16	15.6781	4.1255			1	1	1	0	2	0	0	0	3	9	3
RK081_09	4b	5.60724268		Bacteria	Escherichia coli	Keio	mutM						Glc275	rifampicin50	RK	BB81	80	included	0.5	275		825	137322396	3931394.49	302500000	8937193		12892263	17.3447414	83.0222814	7567.2297121	0.77	0.33253053	16	9.5339	2.5188			0	0	2	2	1	3	0	0	0	151	0
RK054_03	4b	46.0291497		Bacteria	Escherichia coli	Keio	mutY						Glc100	rifampicin50	RK	BB54	18	included	0.5	100		4525	47839250	3593884.99	101666670	886163		1033929	13.3679894	107.720014	32509.195046	2.202	0.23882987	16	68.9378	26.757			5	2	5	2	5	161	6	1	2	5	3
RK054_04	4b	15.0687243		Bacteria	Escherichia coli	Keio	mutY						Glc250	rifampicin50	RK	BB54	18	included	0.5	250		6100	133322500	17619463.9	283333330	5639606		6265833.3	14.4157515	99.8907341	47019.178725	2.009	0.25389361	15	23.0589	8.4194			5	0	0	3	30	0	8	4	16	4	19
RK056_03	4b	35.0380374		Bacteria	Escherichia coli	Keio	mutY						Glc100	rifampicin50	RK	BB56	23	included	0.5	100		875	49260750	3103136	105000000	1300692.33		2164406.7	15.7807961	91.2501496	7341.6665628	1.726	0.25787441	16	53.9186	19.3709			6	4	5	4	1	5	4	0	2	1	1
RK056_04	4b	14.4501393		Bacteria	Escherichia coli	Keio	mutY						Glc250	rifampicin50	RK	BB56	23	included	0.5	250		775	98130542	16642155	209166670	6065890		9213556.7	16.9501464	84.9550185	6955.7095839	1.418	0.27434565	16	22.7517	7.6426			1	3	0	6	10	5	0	201	3	2	1
RK056_08	4b	21.1937128		Bacteria	Escherichia coli	Keio	mutY						Glc100	rifampicin50	RK	BB56	24	included	0.5	100		825	54261375	10679138	122500000	2004553.33		2544103.3	16.005172	89.9709171	7014.6868135	1.15	0.29305982	16	34.2276	10.6481			2	0	15	0	1	1	3	3	10	3	2
RK056_09	4b	9.37505675		Bacteria	Escherichia coli	Keio	mutY						Glc250	rifampicin50	RK	BB56	24	included	0.5	250		700	117012625	15829395	264166670	7648616.67		9846270	17.3508778	82.992919	6422.8274481	1.097	0.29744797	16	15.2296	4.6531			2	2	0	1	1	0	4	0	4	47	1
RK056_10	4b	19.8179893		Bacteria	Escherichia coli	Keio	mutY						Glc80	rifampicin50	RK	BB56	24	included	0.5	80		575	40972875	5074630	92500000	1331941.67		1768056.7	16.1207476	89.3258819	4922.2502348	0.812	0.3270137	16	33.4602	9.0453			1	1	0	1	0	3	0	1	3	2	0
RK056_13	4b	33.1420613		Bacteria	Escherichia coli	Keio	mutY						Glc90	rifampicin50	RK	BB56	25	included	0.5	90		775	44294167	5699946	95833333	1579489.67		2001500	15.8025609	91.1244709	6511.0518281	1.468	0.27136722	16	51.9684	17.6708			3	3	5	0	2	3	2	2	5	1	1
RK056_14	4b	10.7960365		Bacteria	Escherichia coli	Keio	mutY						Glc275	rifampicin50	RK	BB56	25	included	0.5	275		750	107076333	6570451	231666670	7393800		9916320	17.1233176	84.095853	6796.2684314	1.156	0.29257983	16	17.4243	5.4314			0	1	1	1	2	2	5	1	0	7	0
RK056_18	4b	31.0247748		Bacteria	Escherichia coli	Keio	mutY						Glc90	rifampicin50	RK	BB56	26	included	0.5	90		725	35520000	8288000	75000000	1098924.33		1388803.3	15.5802911	92.4244608	6010.4206116	1.102	0.29702219	16	50.3706	15.4167			2	2	0	5	2	5	0	3	2	0	0
RK056_19	4b	9.98696064		Bacteria	Escherichia coli	Keio	mutY						Glc275	rifampicin50	RK	BB56	26	included	0.5	275		675	134976000	22118945	285000000	8594373.33		10717833	17.609384	81.7745812	6280.6837495	1.348	0.27875572	16	15.8197	5.219			0	11	8	1	11	5	0	0	1	4	1
RK056_20	4b	13.7733888		Bacteria	Escherichia coli	Keio	mutY						Glc300	rifampicin50	RK	BB56	26	included	0.5	300		725	107744000	15929091	227500000	9204570		11600167	17.1811951	83.8125632	6590.7060896	1.484	0.27044217	16	21.5698	7.3621			1	1	0	4	0	2	5	27	201	7	1
RK075_02	4b	39.79473		Bacteria	Escherichia coli	Keio	mutY						Glc80	rifampicin50	RK	BB75	70	included	0.5	80		1150	39176041.7	8017451.01	86666667	1316679		1476876.7	15.0560502	95.6426144	9232.3657659	1.559	0.2662745	16	61.9616	21.5			1	1	2	3	4	3	1	17	3	3	8
RK075_04	4b	17.7374398		Bacteria	Escherichia coli	Keio	mutY						Glc125	rifampicin50	RK	BB75	70	included	0.5	125		1050	67427994.8	17299179.4	149166670	2766834.33		3184723.3	15.9706707	90.16528	8909.672111	1.196	0.28946148	16	28.5077	9.0008			2	1	1	6	3	8	0	1	3	3	0
RK075_07	4b	11.5829096		Bacteria	Escherichia coli	Keio	mutY						Glc125	rifampicin50	RK	BB75	71	included	0.5	125		675	64664236.1	9854034.38	143333330	3031962.67		3672863.3	16.547721	87.0210466	5922.3886451	0.749	0.34644052	15	20.0414	4.9956			1	2	4	1	1	0	0	0	2	0	0
RK075_09	4b	9.26806743		Bacteria	Escherichia coli	Keio	mutY						Glc150	rifampicin50	RK	BB75	71	included	0.5	150		925	72183333.3	2984049.2	160000000	3986746.67		4809040	16.2518529	88.6052816	7979.035164	0.669	0.34758968	16	16.059	3.98			0	1	0	1	1	0	1	2	0	1	4
RK075_10	4b	14.9363267		Bacteria	Escherichia coli	Keio	mutY						Glc175	rifampicin50	RK	BB75	71	included	0.5	175		925	87973437.5	18566994.3	195000000	5172657.67		6734980	16.5372551	87.0761195	8111.02574	1.314	0.28100792	16	23.7325	7.7576			1	0	1	0	13	0	2	3	1	30	2
RK079_16	4b	35.140409		Bacteria	Escherichia coli	Keio	mutY						Glc80	rifampicin50	RK	BB79	78	included	0.5	80		1250	37990451.4	11697111.3	83333333	1629886		1791246.7	14.8914211	96.6999715	9932.3062224	1.335	0.27125955	17	55.0937	18.7417			2	8	1	0	0	3	0	3	3	20	4
RK079_17	4b	14.4118796		Bacteria	Escherichia coli	Keio	mutY						Glc125	rifampicin50	RK	BB79	78	included	0.5	125		1150	68762717	8554180.96	150833330	3609040		3947260	15.8677051	90.7503633	9699.0142018	0.991	0.30712339	16	23.7134	6.9616			6	4	2	0	0	0	1	2	4	1	0
RK079_18	4b	13.7484746		Bacteria	Escherichia coli	Keio	mutY						Glc175	rifampicin50	RK	BB79	78	included	0.5	175		1300	95356033	15473823.8	209166670	5629055.33		6486900	16.162525	89.0949899	11155.719428	1.311	0.28121032	16	21.8511	7.1367			0	2	2	5	2	1	2	0	3	5	0
RK081_06	4b	11.7245319		Bacteria	Escherichia coli	Keio	mutY						Glc100	rifampicin50	RK	BB81	80	included	0.5	100		1025	55609895.8	13088257.2	122500000	2370000		2949156.7	15.7274301	91.5597774	8572.8911618	0.652	0.33995672	17	20.1227	5.1539			0	0	1	0	0	1	0	1	1	1	1
RK081_08	4b	20.8657682		Bacteria	Escherichia coli	Keio	mutY						Glc125	rifampicin50	RK	BB81	80	included	0.5	125		1075	63932465.3	11480599.4	140833330	3281837		4295946.3	15.8599244	90.794884	9062.2882145	1.334	0.27967395	16	33.0936	10.8768			3	1	2	2	2	3	87	3	1	1	1
RK081_10	4b	7.65198909		Bacteria	Escherichia coli	Keio	mutY						Glc275	rifampicin50	RK	BB81	80	included	0.5	275		650	107815104	3404687.5	237500000	14071790		20066233	17.3396882	83.0464762	5960.4175251	0.825	0.32538168	16	12.8925	3.509			4	0	1	1	3	0	0	2	0	2	0
RK082_11	4c	10386.6766		Eukaryote	Saccharomyces cerevisiae	BY4742	PCD1_by						3%YP_Glc25	hygromycinB300	RK	BB82	82	excluded	0.35	25	3	11515	17759097.2	1043346.14	56666667		63666667		10.5908281	407.900114	66757.159753	184.458	0.057432	17	11578.7219	9243.2552			501	501	151	501	501	501	151	151	151	501	501
RK082_13	4c	3275.94625		Eukaryote	Saccharomyces cerevisiae	BY4742	PCD1_by						5%YP_Glc25	hygromycinB300	RK	BB82	82	excluded	0.35	25	5	10132.5	56306784.7	3325295.69	179666670		89233333		12.4401029	347.264009	68097.404672	184.458	0.05919955	16	3663.6998	2904.4855			501	501	501	501	501	501	501	501	501	501	501
RK082_16	4c	6869.80118		Eukaryote	Saccharomyces cerevisiae	BY4742	PCD1_by						2%YP_Glc25	hygromycinB300	RK	BB82	83	included	0.35	25	2	11077.5	4336803.82	1817506.2	14333333		24500000		8.61285605	501.575781	53315.429251	29.79298	0.10513086	16	8346.78983	5419.39893			116	151	131	151	151	151	151	147	123	134	60
RK082_18	4c	4543.91595		Eukaryote	Saccharomyces cerevisiae	BY4742	PCD1_by						4%YP_Glc25	hygromycinB300	RK	BB82	85	excluded	0.35	25	4	10657.5	40594500.9	6343708.01	134166670		120500000		11.8951995	363.171714	68724.562954	184.458	0.05919955	16	5081.7513	4028.6797			501	501	501	501	501	151	151	501	151	501	501
RK082_20	4c	6491.6317		Eukaryote	Saccharomyces cerevisiae	BY4742	PCD1_by						1%YP_Glc25	hygromycinB300	RK	BB82	87	included	0.35	25	1	10675	484108.333	40025.9456	1600000		10790000		5.50302195	785.023218	35120.620278	3.142653	0.21351467	16	9392.97816	4115.64285			1	7	39	12	9	5	6	9	4	37	0
RK084_11	4c	6980.2028		Eukaryote	Saccharomyces cerevisiae	BY4742	PCD1_by						0.5%YP_Glc25	hygromycinB300	RK	BB84	92	included	0.35	25	0.5	16117.5	678197.917	200764.251	2366666.7		2846667		5.39500646	800.740468	52190.171534	4.733959	0.18206058	17	9640.49998	4709.20792			1	17	71	14	9	3	35	8	8	0	13
RK084_13	4c	15053.4527		Eukaryote	Saccharomyces cerevisiae	BY4742	PCD1_by						0.75%YP_Glc25	hygromycinB300	RK	BB84	92	included	0.35	25	0.75	17202.5	1614302.08	111293.044	5633333.3		8460000		6.55214852	659.325714	65327.387573	24.30082	0.11209997	16	18476.3312	11741.4579			151	137	65	99	118	124	151	135	55	151	84
RK084_16	4c	11881.2069		Eukaryote	Saccharomyces cerevisiae	BY4742	PCD1_by						1.25%YP_Glc25	hygromycinB300	RK	BB84	93	excluded	0.35	25	1.25	19250	3238393.23	298824.823	9833333.3		11800000		7.39427592	584.235704	81049.090283	38.47602	0.09409721	17	13981.764	9779.07492			151	151	151	151	151	151	112	141	151	151	151
RK084_18	4c	9953.6106		Eukaryote	Saccharomyces cerevisiae	BY4742	PCD1_by						1.5%YP_Glc25	hygromycinB300	RK	BB84	93	excluded	0.35	25	1.5	19477.5	3924493.49	721584.401	11916667		13733333		7.65455414	564.369906	84506.607631	39.06288	0.0996976	15	11828.7214	8073.1106			151	151	151	151	151	151	151	151	151	151	151
RK084_20	4c	12808.9724		Eukaryote	Saccharomyces cerevisiae	BY4742	PCD1_by						1%YP_Glc25	hygromycinB300	RK	BB84	93	excluded	0.35	25	1	17482.5	2431539.32	637812.028	7383333.3		7773333		7.11981461	606.757372	71238.935686	31.14552	0.10707075	15	15425.2451	10229.594			151	151	151	151	151	151	82	69	138	151	151
RK085_11	4c	2104.39082		Eukaryote	Saccharomyces cerevisiae	BY4742	PCD1_by						0.5%YP_Glc25	hygromycinB300	RK	BB85	95	included	0.35	25	0.5	2747.5	1951745.83	1362361.39	6100000		4576667		9.47242999	456.060378	14397.239367	4.107236	0.19038972	17	2878.83182	1444.33099			15	9	2	16	16	4	13	10	5	46	4
RK085_13	4c	1480.16442		Eukaryote	Saccharomyces cerevisiae	BY4742	PCD1_by						0.75%YP_Glc25	hygromycinB300	RK	BB85	95	included	0.35	25	0.75	2502.5	4532743.06	632744.065	14166667		10880000		10.8227986	399.157386	14797.529597	6.709205	0.16814142	16	2040.85294	997.711307			1	35	3	53	6	37	160	43	70	50	103
RK085_16	4c	4844.17302		Eukaryote	Saccharomyces cerevisiae	BY4742	PCD1_by						1.25%YP_Glc25	hygromycinB300	RK	BB85	96	included	0.35	25	1.25	3010	4351873.87	368621.307	13516667		14633333		10.4976575	411.520378	17310.323729	21.08123	0.11373245	17	6004.11473	3735.49199			107	46	501	151	69	501	67	141	33	105	46
RK085_18	4c	3251.01893		Eukaryote	Saccharomyces cerevisiae	BY4742	PCD1_by						1.5%YP_Glc25	hygromycinB300	RK	BB85	96	included	0.35	25	1.5	3097.5	5720218.92	439493.011	17766667		20666667		10.8507504	398.129148	18359.000768	18.59654	0.12195651	16	4156.99649	2403.2804			40	34	102	147	97	151	151	501	151	151	151
RK085_20	4c	4525.14783		Eukaryote	Saccharomyces cerevisiae	BY4742	PCD1_by						1%YP_Glc25	hygromycinB300	RK	BB85	96	included	0.35	25	1	3535	4029910.33	427840.163	12516667		5173333		10.1548218	425.413669	19725.033336	18.23594	0.12271107	16	5713.00305	3404.39089			94	501	36	71	109	501	151	95	38	63	17
RK086_11	4c	1219.21933		Eukaryote	Saccharomyces cerevisiae	BY4742	PCD1_by						0.5%YP_Glc25	hygromycinB300	RK	BB86	98	included	0.35	25	0.5	10237.5	453765.278	341143.312	1466666.7		3833333		5.47001086	789.760772	33519.022317	0.5532394	0.35800905	17	2239.76106	562.929806			0	0	0	0	0	0	1	3	1	1	0
RK086_13	4c	3725.27686		Eukaryote	Saccharomyces cerevisiae	BY4742	PCD1_by						1%YP_Glc25	hygromycinB300	RK	BB86	98	included	0.35	25	1	10727.5	2248200.69	506091.879	7270000		9003333		7.71131311	560.215872	46843.20851	8.37517	0.15679532	16	4876.24393	2690.22646			14	120	26	148	26	23	37	12	48	10	80
RK086_16	4c	1751.62657		Eukaryote	Saccharomyces cerevisiae	BY4742	PCD1_by						0.5%YP_Glc25	hygromycinB300	RK	BB86	99	included	0.35	25	0.5	9817.5	615000.434	259355.965	1916666.7		1674000		5.96908793	723.728659	34487.270854	1.0772511	0.29022298	17	2813.72842	978.238659			0	2	1	3	3	0	2	2	5	11	0
RK086_18	4c	2545.61257		Eukaryote	Saccharomyces cerevisiae	BY4742	PCD1_by						0.75%YP_Glc25	hygromycinB300	RK	BB86	99	included	0.35	25	0.75	12477.5	925174.566	240295.557	2880000		2423333		6.2123248	695.391845	45312.312013	2.355136	0.23382506	16	3711.69304	1612.15413			2	1	10	1	12	5	1	9	3	12	11
RK086_20	4c	956.134128		Eukaryote	Saccharomyces cerevisiae	BY4742	PCD1_by						0.25%YP_Glc25	hygromycinB300	RK	BB86	99	included	0.35	25	0.25	9572.5	363652.431	196054.681	1133333.3		3013333		5.24752066	823.245926	30317.277	0.3477005	0.42716575	16	2037.53045	344.885912			0	0	0	0	0	0	3	0	0	0	0
RK087_16	4c	506.975521		Eukaryote	Saccharomyces cerevisiae	BY4742	PCD1_by						0.5%YP_Glc25	hygromycinB300	RK	BB87	101	included	0.35	25	0.5	892.5	1323255.21	494259.417	4250000		8780000		10.5339515	410.102513	5148.8687701	0.670858	0.34728614	16	900.583344	246.439007			2	1	0	1	8	0	7	1	4	0	0
RK087_18	4c	761.549901		Eukaryote	Saccharomyces cerevisiae	BY4742	PCD1_by						1%YP_Glc25	hygromycinB300	RK	BB87	101	included	0.35	25	1	1540	4068361.11	560725.717	13066667		13566667		11.3673017	380.03742	9524.7206031	3.09826	0.21447366	16	1086.70196	492.968285			19	6	8	23	6	22	8	4	1	2	11
RK082_12	4c	10295.8311		Eukaryote	Saccharomyces cerevisiae	Sigma_1278b	PCD1_sigma						3%YP_Glc25	hygromycinB300	RK	BB82	82	excluded	0.35	25	3	9012.5	17915795.1	1690111.31	57166667		40600000		10.9570171	394.267889	53895.031827	184.458	0.05919955	16	11514.4852	9128.3831			501	131	151	501	501	501	151	151	501	151	501
RK082_14	4c	4946.03648		Eukaryote	Saccharomyces cerevisiae	Sigma_1278b	PCD1_sigma						5%YP_Glc25	hygromycinB300	RK	BB82	82	excluded	0.35	25	5	10517.5	37294104.2	4107159.71	119000000		73433333		11.79194	366.351931	67279.536283	184.458	0.05919955	16	5531.4684	4385.2036			501	151	501	501	501	501	501	501	501	501	501
RK082_15	4c	8699.35824		Eukaryote	Saccharomyces cerevisiae	Sigma_1278b	PCD1_sigma						1%YP_Glc25	hygromycinB300	RK	BB82	82	included	0.35	25	1	10290	250717	189554.83	1483333.3		10466667		4.60674493	937.755413	29488.659314	2.181077	0.2395492	16	12838.6319	5425.9895			3	6	12	2	1	2	4	12	0	33	2
RK082_17	4c	6540.41135		Eukaryote	Saccharomyces cerevisiae	Sigma_1278b	PCD1_sigma						2%YP_Glc25	hygromycinB300	RK	BB82	84	included	0.35	25	2	11812.5	3328244.79	400259.456	11000000		25466667		8.13830341	530.823168	54071.409731	21.76809	0.11605469	16	8066.90063	5065.03309			104	151	133	151	79	81	62	151	61	64	72
RK082_19	4c	4916.4682		Eukaryote	Saccharomyces cerevisiae	Sigma_1278b	PCD1_sigma						4%YP_Glc25	hygromycinB300	RK	BB82	86	excluded	0.35	25	4	10482.5	37518395.8	7640957.95	124000000		80500000		11.8053996	365.934246	67126.089318	184.458	0.05919955	16	5498.4003	4358.9881			501	501	501	501	501	501	501	501	501	501	501
RK084_12	4c	7751.86877		Eukaryote	Saccharomyces cerevisiae	Sigma_1278b	PCD1_sigma						0.5%YP_Glc25	hygromycinB300	RK	BB84	92	included	0.35	25	0.5	17080	692526.042	141357.925	2416666.7		4060000		5.34148844	808.763334	54867.232712	5.368371	0.18037473	16	10325.1655	5489.22896			14	19	20	4	16	42	7	10	24	11	23
RK084_14	4c	7600.16539		Eukaryote	Saccharomyces cerevisiae	Sigma_1278b	PCD1_sigma						0.75%YP_Glc25	hygromycinB300	RK	BB84	92	included	0.35	25	0.75	16030	3028010.42	1646197.02	10566667		3820000		7.56145193	571.318847	68813.379742	23.01338	0.1140387	16	9249.96818	5993.8202			118	81	117	73	89	98	64	55	151	55	99
RK084_15	4c	12922.1948		Eukaryote	Saccharomyces cerevisiae	Sigma_1278b	PCD1_sigma						1%YP_Glc25	hygromycinB300	RK	BB84	92	excluded	0.35	25	1	17762.5	2669807.29	284525.442	9316666.7		11376667		7.23175715	597.365192	73361.654954	34.49977	0.10038388	16	15374.4318	10485.4309			130	79	151	109	151	151	151	138	151	155	151
RK084_17	4c	10370.9629		Eukaryote	Saccharomyces cerevisiae	Sigma_1278b	PCD1_sigma						1.25%YP_Glc25	hygromycinB300	RK	BB84	93	excluded	0.35	25	1.25	17290	3704941.41	1030039.19	11250000		10903333		7.74336905	557.896695	75772.397966	38.42381	0.10373443	14	12408.6092	8328.23697			151	151	151	151	151	151	151	151	151	151	151
RK084_19	4c	8599.99997		Eukaryote	Saccharomyces cerevisiae	Sigma_1278b	PCD1_sigma						1.5%YP_Glc25	hygromycinB300	RK	BB84	93	excluded	0.35	25	1.5	17202.5	4467884.9	1009879.92	13566667		11450000		8.02082997	538.597629	77740.669609	38.42381	0.10373443	14	10289.6944	6906.09331			151	151	151	151	151	151	151	151	151	151	151
RK085_12	4c	2114.87292		Eukaryote	Saccharomyces cerevisiae	Sigma_1278b	PCD1_sigma						0.5%YP_Glc25	hygromycinB300	RK	BB85	95	included	0.35	25	0.5	4112.5	2986277.78	1151998.12	9333333.3		7260000		9.50411698	454.53986	21614.878289	6.315598	0.17137424	16	2806.08491	1502.67468			12	7	15	23	33	20	28	18	50	10	8
RK085_14	4c	2654.87903		Eukaryote	Saccharomyces cerevisiae	Sigma_1278b	PCD1_sigma						0.75%YP_Glc25	hygromycinB300	RK	BB85	95	included	0.35	25	0.75	4340	4778044.44	155380.323	14933333		13333333		10.1045095	427.531885	24107.941987	12.68513	0.13757458	16	3412.20581	1954.48433			23	9	56	90	32	55	79	38	17	151	33
RK085_15	4c	4118.58001		Eukaryote	Saccharomyces cerevisiae	Sigma_1278b	PCD1_sigma						1%YP_Glc25	hygromycinB300	RK	BB85	95	included	0.35	25	1	4567.5	4634063.19	508505.636	14483333		11866667		9.98665727	432.577176	25103.199516	19.08576	0.12096302	16	5112.42704	3165.33879			101	99	64	48	87	126	27	55	72	97	151
RK085_17	4c	5008.46511		Eukaryote	Saccharomyces cerevisiae	Sigma_1278b	PCD1_sigma						1.25%YP_Glc25	hygromycinB300	RK	BB85	96	included	0.35	25	1.25	4480	4512855.64	274299.585	14016667		13633333		9.97632618	433.025136	24599.266363	22.60248	0.11468772	16	6255.47818	3817.29472			151	151	75	151	501	151	151	151	104	137	38
RK085_19	4c	6219.96267		Eukaryote	Saccharomyces cerevisiae	Sigma_1278b	PCD1_sigma						1.5%YP_Glc25	hygromycinB300	RK	BB85	96	excluded	0.35	25	1.5	4847.5	5328496.61	922384.809	16550000		14766667		10.1022719	427.62658	26921.604713	33.14305	0.10166055	16	7491.85425	4957.08488			143	501	97	102	64	151	151	151	151	151	151
RK086_12	4c	3231.30121		Eukaryote	Saccharomyces cerevisiae	Sigma_1278b	PCD1_sigma						0.5%YP_Glc25	hygromycinB300	RK	BB86	98	included	0.35	25	0.5	9012.5	525955.208	126621.439	1700000		4173333		5.86686878	736.338269	31220.207041	1.6995197	0.25913337	16	5026.20748	1867.17174			0	28	3	26	0	4	2	4	9	0	7
RK086_14	4c	3524.27729		Eukaryote	Saccharomyces cerevisiae	Sigma_1278b	PCD1_sigma						1%YP_Glc25	hygromycinB300	RK	BB86	98	included	0.35	25	1	10885	1794435.42	288989.828	5800000		8376667		7.36504479	586.554478	45672.601278	6.324088	0.17691967	15	4842.69421	2384.29478			23	27	52	7	30	9	2	151	3	56	23
RK086_17	4c	2401.94716		Eukaryote	Saccharomyces cerevisiae	Sigma_1278b	PCD1_sigma						0.5%YP_Glc25	hygromycinB300	RK	BB86	99	included	0.35	25	0.5	11672.5	336913.281	137075.635	1050000		1416333		4.85119181	890.502823	34773.201601	0.8092479	0.32736361	16	4202.41433	1184.68645			30	3	0	0	2	5	0	0	1	3	0
RK086_19	4c	4054.3582		Eukaryote	Saccharomyces cerevisiae	Sigma_1278b	PCD1_sigma						0.75%YP_Glc25	hygromycinB300	RK	BB86	99	included	0.35	25	0.75	12127.5	898435.417	112304.427	2800000		1720000		6.21106072	695.533371	44033.77941	3.642579	0.20381318	16	5624.78828	2728.2384			9	6	3	1	14	13	7	9	7	6	8
RK087_17	4c	335.330674		Eukaryote	Saccharomyces cerevisiae	Sigma_1278b	PCD1_sigma						0.5%YP_Glc25	hygromycinB300	RK	BB87	101	included	0.35	25	0.5	3675	1240227.43	203176.984	3983333.3		7300000		8.39864474	514.368703	17297.059253	0.4158863	0.4037375	16	676.69516	133.700478			0	0	1	0	1	1	0	0	0	1	2
RK067_01	4d	52.3400554		Eukaryote	Saccharomyces cerevisiae	Sigma_1278b	MLH1_sigma						Glc1000	5-fluoroorotic_acid1000	RK	BB67	60	included	0.5	1000		3925	95949917.5	29897225	209416670	46934665	38566667	47603067	14.5773013	296.35115	30571.117443	5.022024	0.18420409	16	69.7929417	36.9833773			15	11	18	6	7	10	7	13	11	13	16
RK067_02	4d	28.1453077		Eukaryote	Saccharomyces cerevisiae	Sigma_1278b	MLH1_sigma						Glc8000	5-fluoroorotic_acid1000	RK	BB67	60	included	0.5	8000		3975	140046328	35863441.2	313500000	40259378	48000000	40756567	15.1045898	286.005781	32008.335036	3.941647	0.19287376	17	37.9662721	19.661965			5	5	7	8	8	11	9	4	11	10	10
RK067_03	4d	25.8230071		Eukaryote	Saccharomyces cerevisiae	Sigma_1278b	MLH1_sigma						Glc2000	5-fluoroorotic_acid1000	RK	BB67	60	included	0.5	2000		4125	159183281	21040112.8	366333330		42233333		15.2359352	283.540193	33487.066988	4.110591	0.19619876	16	35.1342739	17.7973087			9	9	13	7	8	7	13	5	14	15	11
RK067_04	4d	28.202098		Eukaryote	Saccharomyces cerevisiae	Sigma_1278b	MLH1_sigma						Glc4000	5-fluoroorotic_acid1000	RK	BB67	60	included	0.5	4000		4225	134089102	8806854	308583330		42600000		14.9538811	288.888213	33703.111854	3.781594	0.20142274	16	38.5226237	19.3644224			3	9	6	9	6	7	12	9	10	7	14
RK070_01	4d	20.2856294		Eukaryote	Saccharomyces cerevisiae	Sigma_1278b	MLH1_sigma						Glc250	5-fluoroorotic_acid1000	RK	BB70	65	included	1	250		6750	99875333.3	39946485.4	123333330		26033333		13.8529533	207.897907	50130.472175	2.026034	0.25321926	15	30.0642601	12.6073071			4	6	10	2	2	1	2	1	2	8	10
RK070_02	4d	8.2333787		Eukaryote	Saccharomyces cerevisiae	Sigma_1278b	MLH1_sigma						Glc500	5-fluoroorotic_acid1000	RK	BB70	65	included	1	500		4100	217296333	58582374.6	268333330		42000000		15.6936804	183.513359	34222.385881	1.789083	0.26333698	15	12.5770323	4.88555874			3	2	7	1	8	2	0	1	4	0	8
RK070_03	4d	5.00276837		Eukaryote	Saccharomyces cerevisiae	Sigma_1278b	MLH1_sigma						Glc2000	5-fluoroorotic_acid1000	RK	BB70	65	included	1	2000		5000	191652667	14219621	236666670		38233333		15.2262065	189.147573	40566.065115	0.9587939	0.320514	15	8.33984169	2.6617219			1	3	0	3	0	1	1	0	3	1	0
RK070_04	4d	5.70229797		Eukaryote	Saccharomyces cerevisiae	Sigma_1278b	MLH1_sigma						Glc4000	5-fluoroorotic_acid1000	RK	BB70	65	included	1	4000		6200	179505667	42143328	221666670		46000000		14.8214016	194.313606	49047.227178	1.0235948	0.31397865	15	9.39061218	3.07542715			2	4	2	0	1	3	0	0	2	2	1
RK070_06	4d	3.22182953		Eukaryote	Saccharomyces cerevisiae	Sigma_1278b	MLH1_sigma						Glc750	5-fluoroorotic_acid1000	RK	BB70	66	included	1	750		4000	268808667	35973879.2	313333330		51133333		16.0362201	179.593444	34072.695504	0.8660557	0.33095087	15	5.92985382	1.43971772			0	0	7	8	0	5	7	0	0	0	9
RK070_07	4d	1.75262557		Eukaryote	Saccharomyces cerevisiae	Sigma_1278b	MLH1_sigma						Glc1000	5-fluoroorotic_acid1000	RK	BB70	66	included	1	1000		2700	407502500	22697900.5	475000000		41766667		17.20349	167.407892	24574.795677	0.7141993	0.35167164	15	3.26969037	0.77523328			0	11	0	0	2	4	0	3	0	0	5
RK070_08	4d	2.66115153		Eukaryote	Saccharomyces cerevisiae	Sigma_1278b	MLH1_sigma						Glc1500	5-fluoroorotic_acid1000	RK	BB70	66	included	1	1500		6500	271668333	66498780	316666670		40200000		15.3510472	187.609351	53141.571831	0.7229506	0.35032509	15	4.91553316	1.18885516			0	0	4	4	5	0	0	2	0	0	2
RK070_09	4d	1.800454		Eukaryote	Saccharomyces cerevisiae	Sigma_1278b	MLH1_sigma						Glc8000	5-fluoroorotic_acid1000	RK	BB70	66	included	1	8000		6150	250220833	103867329	291666670		38700000		15.312256	188.08463	50160.833017	0.4505111	0.40660548	15	3.59948166	0.72322515			0	0	1	0	0	0	0	2	0	0	2
RK072_01	4d	7.02503307		Eukaryote	Saccharomyces cerevisiae	Sigma_1278b	MLH1_sigma						Glc100	5-fluoroorotic_acid1000	RK	BB72	67	included	1	100		1800	353728299	174938602	398333330		147700000		17.5842852	245.673904	16725.901853	2.484953	0.22304187	17	9.95867171	4.62217189			2	1	10	3	10	11	7	5	4	6	6
RK072_02	4d	10.8575954		Eukaryote	Saccharomyces cerevisiae	Sigma_1278b	MLH1_sigma						Glc175	5-fluoroorotic_acid1000	RK	BB72	67	included	1	175		750	216169135	187200297	243428000		101600000		18.1368385	238.189252	7176.3271966	2.347077	0.23407767	16	15.5689479	7.03647168			5	2	5	3	6	8	4	3	2	1	6
RK072_03	4d	5.54042986		Eukaryote	Saccharomyces cerevisiae	Sigma_1278b	MLH1_sigma						Glc250	5-fluoroorotic_acid1000	RK	BB72	67	included	1	250		600	362608507	148881489	408333330		172700000		19.2050188	224.941201	6061.5108403	2.009007	0.24583117	16	8.13885484	3.47736464			2	6	4	8	2	7	4	3	4	0	1
RK072_04	4d	10.9020513		Eukaryote	Saccharomyces cerevisiae	Sigma_1278b	MLH1_sigma						Glc500	5-fluoroorotic_acid1000	RK	BB72	67	included	1	500		2350	164283854	35520833.3	185000000		110000000		16.0931704	268.436852	20084.621333	1.791031	0.25488755	16	16.0494348	6.86413772			4	2	2	2	3	2	7	5	2	2	5
RK072_05	4d	8.09585246		Eukaryote	Saccharomyces cerevisiae	Sigma_1278b	MLH1_sigma						Glc1000	5-fluoroorotic_acid1000	RK	BB72	67	included	1	1000		4200	152443576	40288491.6	171666670		120200000		15.1475265	285.195078	33910.284918	1.2341607	0.28661176	16	12.645747	4.72309111			1	1	1	1	3	2	3	5	4	3	1
RK072_06	4d	5.89471212		Eukaryote	Saccharomyces cerevisiae	Sigma_1278b	MLH1_sigma						Glc125	5-fluoroorotic_acid1000	RK	BB72	68	included	1	125		1500	313965799	21870778.4	368333330		153700000		17.6752854	244.409066	14006.499429	1.850738	0.24473606	17	8.77563739	3.62060137			1	5	5	5	3	6	0	9	3	7	3
RK072_07	4d	6.06027937		Eukaryote	Saccharomyces cerevisiae	Sigma_1278b	MLH1_sigma						Glc175	5-fluoroorotic_acid1000	RK	BB72	68	included	1	175		900	382157465	114387371	448333330		164300000		18.6958108	231.067807	8863.1258746	2.315981	0.23506316	16	8.7141095	3.9127379			7	4	6	3	3	7	1	5	5	2	5
RK072_08	4d	7.17692881		Eukaryote	Saccharomyces cerevisiae	Sigma_1278b	MLH1_sigma						Glc250	5-fluoroorotic_acid1000	RK	BB72	68	included	1	250		1950	269925347	108854430	316666670		224700000		17.0787268	252.946256	17626.823232	1.937235	0.24866443	16	10.494635	4.54747215			3	1	7	1	4	2	5	3	1	3	4
RK072_09	4d	10.4781706		Eukaryote	Saccharomyces cerevisiae	Sigma_1278b	MLH1_sigma						Glc275	5-fluoroorotic_acid1000	RK	BB72	68	included	1	275		1450	200313021	42191441.2	235000000		162500000		17.0758438	252.988962	13105.034835	2.098914	0.24246429	16	15.3172669	6.61328452			1	2	10	4	4	6	0	4	5	7	6
RK072_10	4d	2.69582065		Eukaryote	Saccharomyces cerevisiae	Sigma_1278b	MLH1_sigma						Glc1500	5-fluoroorotic_acid1000	RK	BB72	68	included	1	1500		4450	252877431	28377655.7	296666670		192300000		15.7942734	273.516855	37367.602108	0.6817122	0.34553477	16	4.86412606	1.264931			0	0	0	0	3	2	1	0	0	2	1
RK072_11	4d	14.4696826		Eukaryote	Saccharomyces cerevisiae	Sigma_1278b	MLH1_sigma						Glc100	5-fluoroorotic_acid1000	RK	BB72	69	included	1	100		1350	217428819	55985669	231666670		111800000		17.2972242	249.751055	12350.666475	3.146126	0.2070676	17	19.9245574	9.86516877			3	4	7	6	8	9	8	9	5	7	6
RK072_12	4d	7.10996886		Eukaryote	Saccharomyces cerevisiae	Sigma_1278b	MLH1_sigma						Glc175	5-fluoroorotic_acid1000	RK	BB72	69	included	1	175		4150	308154514	63366044.5	328333330		122700000		16.1801831	266.993271	35649.127333	2.190969	0.23920799	16	10.3312295	4.52181596			0	6	8	5	3	9	3	5	5	2	7
RK072_13	4d	9.06557946		Eukaryote	Saccharomyces cerevisiae	Sigma_1278b	MLH1_sigma						Glc250	5-fluoroorotic_acid1000	RK	BB72	69	included	1	250		3050	208043403	63712625.3	221666670		128900000		16.0577158	269.029547	26013.209292	1.886034	0.2507714	16	13.4032032	5.64767728			4	7	2	3	2	5	0	4	3	7	3
RK072_14	4d	7.91049475		Eukaryote	Saccharomyces cerevisiae	Sigma_1278b	MLH1_sigma						Glc2000	5-fluoroorotic_acid1000	RK	BB72	69	included	1	2000		1450	143909722	33947888	153333330		70300000		16.5987516	260.260536	12759.163136	1.1383971	0.29399745	16	12.4248833	4.59268345			2	0	1	3	2	1	2	2	2	0	1
RK024_01	S6			Bacteria	Escherichia coli	REL606	Rif+_Ara-						Glc250		RK	BB24		included	1	250																	0.8939037565
RK024_02	S6			Bacteria	Escherichia coli	REL606	Rif+_Ara-						Glc100		RK	BB24		included	1	100																	0.852023699
RK024_03	S6			Bacteria	Escherichia coli	REL606	Rif+_Ara-						Glc100		RK	BB24		included	1	100																	0.9045280502
RK024_04	S6			Bacteria	Escherichia coli	REL606	Rif+_Ara-						Glc100		RK	BB24		included	1	100																	0.8964464828
RK024_05	S6			Bacteria	Escherichia coli	REL606	Rif+_Ara-						Glc100		RK	BB24		included	1	100																	0.9142028748
RK024_06	S6			Bacteria	Escherichia coli	REL606	Rif+_Ara-						Glc100		RK	BB24		included	1	100																	0.9134480735
RK024_07	S6			Bacteria	Escherichia coli	REL606	Rif+_Ara-						Glc250		RK	BB24		included	1	250																	0.9063189108
RK024_08	S6			Bacteria	Escherichia coli	REL606	Rif+_Ara-						Glc250		RK	BB24		included	1	250																	0.9088358479
RK024_09	S6			Bacteria	Escherichia coli	REL606	Rif+_Ara-						Glc250		RK	BB24		included	1	250																	0.8630680909
RK024_10	S6			Bacteria	Escherichia coli	REL606	Rif+_Ara-						Glc250		RK	BB24		included	1	250																	0.9115262091
RK024_11	S6			Bacteria	Escherichia coli	REL606	Rif+_Ara-						Glc250		RK	BB24		included	1	250																	0.9184421699
RK024_12	S6			Bacteria	Escherichia coli	REL606	Rif+_Ara-						Glc100		RK	BB24		included	1	100																	0.9081465427
RK024_13	S6			Bacteria	Escherichia coli	REL606	Rif+_Ara-						Glc100		RK	BB24		included	1	100																	0.9160100605
RK024_14	S6			Bacteria	Escherichia coli	REL606	Rif+_Ara-						Glc250		RK	BB24		included	1	250																	0.8791983363
RK024_15	S6			Bacteria	Escherichia coli	REL606	Rif+_Ara-						Glc250		RK	BB24		included	1	250																	0.9114017682
RK024_16	S6			Bacteria	Escherichia coli	REL606	Rif+_Ara-						Glc100		RK	BB24		included	1	100																	0.9489968845
RK024_17	S6			Bacteria	Escherichia coli	REL606	Rif+_Ara-						Glc100		RK	BB24		included	1	100																	0.8959129163
RK024_18	S6			Bacteria	Escherichia coli	REL606	Rif+_Ara-						Glc100		RK	BB24		included	1	100																	0.9188903794
RK024_19	S6			Bacteria	Escherichia coli	REL606	Rif+_Ara-						Glc100		RK	BB24		included	1	100																	0.8662195424
RK024_20	S6			Bacteria	Escherichia coli	REL606	Rif+_Ara-						Glc250		RK	BB24		included	1	250																	0.8787381326
RK024_21	S6			Bacteria	Escherichia coli	REL606	Rif+_Ara-						Glc100		RK	BB24		included	1	100																	0.9034044621
RK024_22	S6			Bacteria	Escherichia coli	REL606	Rif+_Ara-						Glc100		RK	BB24		included	1	100																	0.9050052211
RK024_23	S6			Bacteria	Escherichia coli	REL606	Rif+_Ara-						Glc250		RK	BB24		included	1	250																	0.9036710004
RK024_24	S6			Bacteria	Escherichia coli	REL606	Rif+_Ara-						Glc100		RK	BB24		included	1	100																	0.891494317
RK024_25	S6			Bacteria	Escherichia coli	REL606	Rif+_Ara-						Glc100		RK	BB24		included	1	100																	0.8988681139
RK024_26	S6			Bacteria	Escherichia coli	REL606	Rif+_Ara-						Glc250		RK	BB24		included	1	250																	0.9244122274
RK024_27	S6			Bacteria	Escherichia coli	REL606	Rif+_Ara-						Glc100		RK	BB24		included	1	100																	0.9039659072
RK024_28	S6			Bacteria	Escherichia coli	REL606	Rif+_Ara-						Glc100		RK	BB24		included	1	100																	0.8898678411
RK024_29	S6			Bacteria	Escherichia coli	REL606	Rif+_Ara-						Glc250		RK	BB24		included	1	250																	0.9163776521
RK024_30	S6			Bacteria	Escherichia coli	REL606	Rif+_Ara-						Glc250		RK	BB24		included	1	250																	0.8835019324
RK024_31	S6			Bacteria	Escherichia coli	REL606	Rif+_Ara-						Glc250		RK	BB24		included	1	250																	0.9038524092
RK024_32	S6			Bacteria	Escherichia coli	REL606	Rif+_Ara-						Glc250		RK	BB24		included	1	250																	0.8956215456
RK024_33	S6			Bacteria	Escherichia coli	REL606	Rif+_Ara-						Glc100		RK	BB24		included	1	100																	0.8639992575
RK024_34	S6			Bacteria	Escherichia coli	REL606	Rif+_Ara-						Glc250		RK	BB24		included	1	250																	0.927264578
RK024_35	S6			Bacteria	Escherichia coli	REL606	Rif+_Ara-						Glc100		RK	BB24		included	1	100																	0.9219072101
RK024_36	S6			Bacteria	Escherichia coli	REL606	Rif+_Ara-						Glc250		RK	BB24		included	1	250																	0.8937812439
RK024_37	S6			Bacteria	Escherichia coli	REL606	Rif+_Ara-						Glc250		RK	BB24		included	1	250																	0.9162322091
RK024_38	S6			Bacteria	Escherichia coli	REL606	Rif+_Ara-						Glc100		RK	BB24		included	1	100																	0.8799982948
RK024_39	S6			Bacteria	Escherichia coli	REL606	Rif+_Ara-						Glc100		RK	BB24		included	1	100																	0.8551130886
RK024_40	S6			Bacteria	Escherichia coli	REL606	Rif+_Ara-						Glc250		RK	BB24		included	1	250																	0.8782723687
RK024_41	S6			Bacteria	Escherichia coli	REL606	Rif+_Ara-						Glc100		RK	BB24		included	1	100																	0.9172408103
RK024_42	S6			Bacteria	Escherichia coli	REL606	Rif+_Ara-						Glc100		RK	BB24		included	1	100																	0.9078160732
RK024_43	S6			Bacteria	Escherichia coli	REL606	Rif+_Ara-						Glc250		RK	BB24		included	1	250																	0.8900336365
RK024_44	S6			Bacteria	Escherichia coli	REL606	Rif+_Ara-						Glc100		RK	BB24		included	1	100																	0.8473923794
RK024_45	S6			Bacteria	Escherichia coli	REL606	Rif+_Ara-						Glc250		RK	BB24		included	1	250																	0.8984297283
RK024_46	S6			Bacteria	Escherichia coli	REL606	Rif+_Ara-						Glc250		RK	BB24		included	1	250																	0.9127880288
RK024_47	S6			Bacteria	Escherichia coli	REL606	Rif+_Ara-						Glc250		RK	BB24		included	1	250																	0.9127880288
RK024_48	S6			Bacteria	Escherichia coli	REL606	Rif+_Ara-						Glc250		RK	BB24		included	1	250																	0.8757017189
RK024_49	S6			Bacteria	Escherichia coli	REL607	Rif+_Ara+						Glc250		RK	BB24		included	1	250																	0.9323791895
RK024_50	S6			Bacteria	Escherichia coli	REL607	Rif+_Ara+						Glc250		RK	BB24		included	1	250																	0.956533119
RK024_51	S6			Bacteria	Escherichia coli	REL607	Rif+_Ara+						Glc250		RK	BB24		included	1	250																	0.9926219106
RK024_52	S6			Bacteria	Escherichia coli	REL607	Rif+_Ara+						Glc250		RK	BB24		included	1	250																	0.9633027844
RK024_53	S6			Bacteria	Escherichia coli	REL607	Rif+_Ara+						Glc100		RK	BB24		included	1	100																	0.9658364657
RK024_54	S6			Bacteria	Escherichia coli	REL607	Rif+_Ara+						Glc100		RK	BB24		included	1	100																	0.9666293717
RK024_55	S6			Bacteria	Escherichia coli	REL607	Rif+_Ara+						Glc250		RK	BB24		included	1	250																	0.9870494858
RK024_56	S6			Bacteria	Escherichia coli	REL607	Rif+_Ara+						Glc100		RK	BB24		included	1	100																	0.9804948387
RK024_57	S6			Bacteria	Escherichia coli	REL607	Rif+_Ara+						Glc100		RK	BB24		included	1	100																	0.9517326579
RK024_58	S6			Bacteria	Escherichia coli	REL607	Rif+_Ara+						Glc100		RK	BB24		included	1	100																	0.9251160313
RK024_59	S6			Bacteria	Escherichia coli	REL607	Rif+_Ara+						Glc100		RK	BB24		included	1	100																	0.9642811941
RK024_60	S6			Bacteria	Escherichia coli	REL607	Rif+_Ara+						Glc100		RK	BB24		included	1	100																	0.9695567017
RK024_61	S6			Bacteria	Escherichia coli	REL607	Rif+_Ara+						Glc100		RK	BB24		included	1	100																	0.9865635311
RK024_62	S6			Bacteria	Escherichia coli	REL607	Rif+_Ara+						Glc250		RK	BB24		included	1	250																	0.9570605099
RK024_63	S6			Bacteria	Escherichia coli	REL607	Rif+_Ara+						Glc250		RK	BB24		included	1	250																	0.9742006294
RK024_64	S6			Bacteria	Escherichia coli	REL607	Rif+_Ara+						Glc100		RK	BB24		included	1	100																	0.9860566799
RK024_65	S6			Bacteria	Escherichia coli	REL607	Rif+_Ara+						Glc250		RK	BB24		included	1	250																	0.9805776566
RK024_66	S6			Bacteria	Escherichia coli	REL607	Rif+_Ara+						Glc100		RK	BB24		included	1	100																	0.968684761
RK024_67	S6			Bacteria	Escherichia coli	REL607	Rif+_Ara+						Glc250		RK	BB24		included	1	250																	0.9755514331
RK024_68	S6			Bacteria	Escherichia coli	REL607	Rif+_Ara+						Glc100		RK	BB24		included	1	100																	0.9901832729
RK024_69	S6			Bacteria	Escherichia coli	REL607	Rif+_Ara+						Glc100		RK	BB24		included	1	100																	0.9816982385
RK024_70	S6			Bacteria	Escherichia coli	REL607	Rif+_Ara+						Glc250		RK	BB24		included	1	250																	0.9483619921
RK024_71	S6			Bacteria	Escherichia coli	REL607	Rif+_Ara+						Glc250		RK	BB24		included	1	250																	0.9576497079
RK024_72	S6			Bacteria	Escherichia coli	REL607	Rif+_Ara+						Glc100		RK	BB24		included	1	100																	0.9990439072
RK024_73	S6			Bacteria	Escherichia coli	REL607	Rif+_Ara+						Glc100		RK	BB24		included	1	100																	0.961477821
RK024_74	S6			Bacteria	Escherichia coli	REL607	Rif+_Ara+						Glc250		RK	BB24		included	1	250																	0.9591251972
RK024_75	S6			Bacteria	Escherichia coli	REL607	Rif+_Ara+						Glc100		RK	BB24		included	1	100																	0.9693697463
RK024_76	S6			Bacteria	Escherichia coli	REL607	Rif+_Ara+						Glc250		RK	BB24		included	1	250																	0.9782900126
RK024_77	S6			Bacteria	Escherichia coli	REL607	Rif+_Ara+						Glc100		RK	BB24		included	1	100																	0.9693229699
RK024_78	S6			Bacteria	Escherichia coli	REL607	Rif+_Ara+						Glc100		RK	BB24		included	1	100																	1.0028919565
RK024_79	S6			Bacteria	Escherichia coli	REL607	Rif+_Ara+						Glc100		RK	BB24		included	1	100																	0.9597190382
RK024_80	S6			Bacteria	Escherichia coli	REL607	Rif+_Ara+						Glc100		RK	BB24		included	1	100																	0.9812833601
RK024_81	S6			Bacteria	Escherichia coli	REL607	Rif+_Ara+						Glc100		RK	BB24		included	1	100																	0.9761069863
RK024_82	S6			Bacteria	Escherichia coli	REL607	Rif+_Ara+						Glc250		RK	BB24		included	1	250																	0.9189497893
RK024_83	S6			Bacteria	Escherichia coli	REL607	Rif+_Ara+						Glc100		RK	BB24		included	1	100																	0.9470121029
RK024_84	S6			Bacteria	Escherichia coli	REL607	Rif+_Ara+						Glc250		RK	BB24		included	1	250																	0.9814320745
RK024_85	S6			Bacteria	Escherichia coli	REL607	Rif+_Ara+						Glc100		RK	BB24		included	1	100																	0.9676098765
RK024_86	S6			Bacteria	Escherichia coli	REL607	Rif+_Ara+						Glc250		RK	BB24		included	1	250																	0.984379973
RK024_87	S6			Bacteria	Escherichia coli	REL607	Rif+_Ara+						Glc250		RK	BB24		included	1	250																	0.9760912193
RK024_88	S6			Bacteria	Escherichia coli	REL607	Rif+_Ara+						Glc100		RK	BB24		included	1	100																	0.9793280927
RK024_89	S6			Bacteria	Escherichia coli	REL607	Rif+_Ara+						Glc250		RK	BB24		included	1	250																	0.925079326
RK024_90	S6			Bacteria	Escherichia coli	REL607	Rif+_Ara+						Glc250		RK	BB24		included	1	250																	1.0220269603
RK024_91	S6			Bacteria	Escherichia coli	REL607	Rif+_Ara+						Glc100		RK	BB24		included	1	100																	0.9785911925
RK024_92	S6			Bacteria	Escherichia coli	REL607	Rif+_Ara+						Glc250		RK	BB24		included	1	250																	0.994296388
RK024_93	S6			Bacteria	Escherichia coli	REL607	Rif+_Ara+						Glc250		RK	BB24		included	1	250																	1.005405851
RK024_94	S6			Bacteria	Escherichia coli	REL607	Rif+_Ara+						Glc250		RK	BB24		included	1	250																	0.9793903942
RK024_95	S6			Bacteria	Escherichia coli	REL607	Rif+_Ara+						Glc250		RK	BB24		included	1	250																	0.9787400763
RK024_96	S6			Bacteria	Escherichia coli	REL607	Rif+_Ara+						Glc250		RK	BB24		included	1	250																	0.9931621397
Combe_Sanjuan_2014_01	S11	16600		Virus	Vesicular stomatitis virus								normal oxygen_37 degrees	monoclonal_antibody											245620													BHK
Combe_Sanjuan_2014_02	S11	17100		Virus	Vesicular stomatitis virus								normal oxygen_37 degrees	monoclonal_antibody											108750													BHK
Combe_Sanjuan_2014_03	S11	17200		Virus	Vesicular stomatitis virus								normal oxygen_37 degrees	monoclonal_antibody											203750													BHK
Combe_Sanjuan_2014_04	S11	10700		Virus	Vesicular stomatitis virus								normal oxygen_37 degrees	monoclonal_antibody											381500													BHK
Combe_Sanjuan_2014_05	S11	8800		Virus	Vesicular stomatitis virus								normal oxygen_37 degrees	monoclonal_antibody											461570													BHK
Combe_Sanjuan_2014_06	S11	27800		Virus	Vesicular stomatitis virus								normal oxygen_37 degrees	monoclonal_antibody											172000													BHK
Combe_Sanjuan_2014_07	S11	4460		Virus	Vesicular stomatitis virus								normal oxygen_37 degrees	monoclonal_antibody											409290													MEF_p53
Combe_Sanjuan_2014_08	S11	14300		Virus	Vesicular stomatitis virus								normal oxygen_37 degrees	monoclonal_antibody											97250													MEF_p53
Combe_Sanjuan_2014_09	S11	5770		Virus	Vesicular stomatitis virus								normal oxygen_37 degrees	monoclonal_antibody											406500													MEF_p53
Combe_Sanjuan_2014_10	S11	7160		Virus	Vesicular stomatitis virus								normal oxygen_37 degrees	monoclonal_antibody											423750													CT26
Combe_Sanjuan_2014_11	S11	22300		Virus	Vesicular stomatitis virus								normal oxygen_37 degrees	monoclonal_antibody											66750													CT26
Combe_Sanjuan_2014_12	S11	5990		Virus	Vesicular stomatitis virus								normal oxygen_37 degrees	monoclonal_antibody											1347000													CT26
Combe_Sanjuan_2014_13	S11	16500		Virus	Vesicular stomatitis virus								normal oxygen_37 degrees	monoclonal_antibody											289130													Neuro
Combe_Sanjuan_2014_14	S11	7800		Virus	Vesicular stomatitis virus								normal oxygen_37 degrees	monoclonal_antibody											612750													Neuro
Combe_Sanjuan_2014_15	S11	7340		Virus	Vesicular stomatitis virus								normal oxygen_37 degrees	monoclonal_antibody											295130													Neuro
Combe_Sanjuan_2014_16	S11	19000		Virus	Vesicular stomatitis virus								low oxygen_37 degrees	monoclonal_antibody											498750													BHK
Combe_Sanjuan_2014_17	S11	23600		Virus	Vesicular stomatitis virus								low oxygen_37 degrees	monoclonal_antibody											196250													BHK
Combe_Sanjuan_2014_18	S11	38800		Virus	Vesicular stomatitis virus								low oxygen_37 degrees	monoclonal_antibody											207500													BHK
Combe_Sanjuan_2014_19	S11	31900		Virus	Vesicular stomatitis virus								normal oxygen_28 degrees	monoclonal_antibody											176670													BHK
Combe_Sanjuan_2014_20	S11	46500		Virus	Vesicular stomatitis virus								normal oxygen_28 degrees	monoclonal_antibody											139670													BHK
Combe_Sanjuan_2014_21	S11	88700		Virus	Vesicular stomatitis virus								normal oxygen_28 degrees	monoclonal_antibody											49000													BHK
Combe_Sanjuan_2014_22	S11	47600		Virus	Vesicular stomatitis virus								normal oxygen_28 degrees	monoclonal_antibody											46000													BHK
Combe_Sanjuan_2014_23	S11	2280		Virus	Vesicular stomatitis virus								normal oxygen_28 degrees	monoclonal_antibody											190250													S2
Combe_Sanjuan_2014_24	S11	6630		Virus	Vesicular stomatitis virus								normal oxygen_28 degrees	monoclonal_antibody											67750													S2
Combe_Sanjuan_2014_25	S11	3340		Virus	Vesicular stomatitis virus								normal oxygen_28 degrees	monoclonal_antibody											130800													S2
Combe_Sanjuan_2014_26	S11	6380		Virus	Vesicular stomatitis virus								normal oxygen_28 degrees	monoclonal_antibody											69700													sf21
Combe_Sanjuan_2014_27	S11	6140		Virus	Vesicular stomatitis virus								normal oxygen_28 degrees	monoclonal_antibody											144000													sf21
Combe_Sanjuan_2014_28	S11	5200		Virus	Vesicular stomatitis virus								normal oxygen_28 degrees	monoclonal_antibody											170330													sf21
Combe_Sanjuan_2014_29	S11	10100		Virus	Vesicular stomatitis virus								normal oxygen_28 degrees	monoclonal_antibody											101000													c6/36
Combe_Sanjuan_2014_30	S11	5010		Virus	Vesicular stomatitis virus								normal oxygen_28 degrees	monoclonal_antibody											98000													c6/36
Combe_Sanjuan_2014_31	S11	9320		Virus	Vesicular stomatitis virus								normal oxygen_28 degrees	monoclonal_antibody											108330													c6/36
Combe_Sanjuan_2014_32	S11	10100		Virus	Vesicular stomatitis virus								normal oxygen_37 degrees	monoclonal_antibody											498120													MEF
Combe_Sanjuan_2014_33	S11	12000		Virus	Vesicular stomatitis virus								normal oxygen_37 degrees	monoclonal_antibody											120000													MEF
Combe_Sanjuan_2014_34	S11	16000		Virus	Vesicular stomatitis virus								normal oxygen_37 degrees	monoclonal_antibody											360750													MEF
[truncated: 6 more columns]
